# Supplementary material for: Bis[N,N-bis­(1-allyl-1H-benzimidazol-2-ylmethyl-κN 3)benzyl­amine-κN]cadmium dipicrate
Source: Acta Crystallogr Sect E Struct Rep Online. 2011 May 25;67(Pt 6):m800–1. doi: 10.1107/S1600536811019180 (PMC3120489; doi:10.1107/S1600536811019180)
Supplement: Supplementary file 1 [file e-67-0m800-sup1.cif]

##############################################################################
#                                                                            #
# This CIF contains the data in a paper accepted for publication in          #
# Acta Crystallographica Section E. It conforms to the requirements of       #
# Notes for Authors for Acta Crystallographica Section E, and has been       #
# peer reviewed under the auspices of the IUCr Commission on Journals.       #
#                                                                            #
# Full details of the Crystallographic Information File format               #
# are given in the paper "The Crystallographic Information File (CIF):       #
# a New Standard Archive File for Crystallography" by S. R. Hall, F. H.      #
# Allen and I. D. Brown [Acta Cryst. (1991), A47, 655-685].                  #
#                                                                            #
# The current version of the core CIF dictionary is obtainable from          #
# ftp://ftp.iucr.org/pub/cif_core.dic.                                       #
#                                                                            #
# Software is freely available for graphical display of the structure(s)     #
# in this CIF. For information consult the CIF software page                 #
# http://www.iucr.org/resources/cif/software.                                #
#                                                                            #
# This file may be used for bona fide research purposes within the           #
# scientific community so long as proper attribution is given to the journal # 
# article from which it was obtained.                                        #
#                                                                            #
##############################################################################
data_global
_audit_creation_method     SHELXL-97
_journal_data_validation_number     ?
_journal_date_recd_electronic     2011-05-16
_journal_date_accepted     2011-05-20
_journal_name_full     'Acta Crystallographica, Section E'
_journal_year     2011
_journal_volume     67
_journal_issue      6
_journal_page_first     m800
_journal_page_last     m801
_journal_paper_category     QM
_journal_coeditor_code     XU5213
_publ_contact_author_name     'Huilu Wu'
_publ_contact_author_address
;
 School of Chemical and Biological Engineering
 Lanzhou Jiaotong University
 Lanzhou 730070
 People's Republic of China
;
_publ_contact_author_email     wuhuilu@163.com
_publ_contact_author_fax     '+86 931 4956512'
_publ_contact_author_phone     '+86 013893117544'
_publ_section_title
;\
Bis[<i>N</i>,<i>N</i>-bis(1-allyl-1<i>H</i>-benzimidazol-2-ylmethyl-\
\k<i>N</i>^3^)benzylamine-\k<i>N</i>]cadmium dipicrate
;
loop_
    _publ_author_name
    _publ_author_address
    'Jing-Kun Yuan'
;
 School of Chemical and Biological Engineering
 Lanzhou Jiaotong University
 Lanzhou 730070
 People's Republic of China
;
    'Ying Bai'
;
 School of Chemical and Biological Engineering
 Lanzhou Jiaotong University
 Lanzhou 730070
 People's Republic of China
;
    'Fan Kou'
;
 School of Chemical and Biological Engineering
 Lanzhou Jiaotong University
 Lanzhou 730070
 People's Republic of China
;
    'Fei Jia'
;
 School of Chemical and Biological Engineering
 Lanzhou Jiaotong University
 Lanzhou 730070
 People's Republic of China
;
    'Hui-Lu Wu'
;
 School of Chemical and Biological Engineering
 Lanzhou Jiaotong University
 Lanzhou 730070
 People's Republic of China
;
data_I
_chemical_name_systematic
;
Bis[<i>N</i>,<i>N</i>-bis(1-allyl-1<i>H</i>-benzimidazol-2-
ylmethyl-\k<i>N</i>^3^)benzylamine-\k^N^]cadmium dipicrate
;
_chemical_name_common     ?
_chemical_formula_moiety     'C58 H58 Cd N10, 2(C6 H2 N3 O7)'
_chemical_formula_sum     'C70 H62 Cd N16 O14'
_chemical_formula_iupac     '[Cd (C29 H29 N5)2] (C6 H2 N3 O7)2'
_chemical_formula_weight     1463.76
_chemical_melting_point     ?
_symmetry_cell_setting     triclinic
_symmetry_space_group_name_H-M     'P -1'
_symmetry_space_group_name_Hall     '-P 1'
loop_
    _symmetry_equiv_pos_as_xyz
    'x, y, z'
    '-x, -y, -z'
_cell_length_a     13.903(4)
_cell_length_b     14.146(4)
_cell_length_c     19.330(5)
_cell_angle_alpha     90.595(3)
_cell_angle_beta     110.890(3)
_cell_angle_gamma     106.325(3)
_cell_volume     3382.5(16)
_cell_formula_units_Z     2
_cell_measurement_reflns_used     5513
_cell_measurement_theta_min     2.25
_cell_measurement_theta_max     22.54
_cell_measurement_temperature     296(2)
_exptl_crystal_description     block
_exptl_crystal_colour     yellow
_exptl_crystal_size_max     0.40
_exptl_crystal_size_mid     0.38
_exptl_crystal_size_min     0.30
_exptl_crystal_density_diffrn     1.437
_exptl_crystal_density_meas     ?
_exptl_crystal_density_method     'not measured'
_exptl_crystal_F_000     1508
_exptl_absorpt_coefficient_mu     0.402
_exptl_absorpt_correction_type     multi-scan
_exptl_absorpt_process_details     '(SADABS; Sheldrick, 1996)'
_exptl_absorpt_correction_T_min     0.851
_exptl_absorpt_correction_T_max     0.886
_exptl_special_details
;
;
_diffrn_ambient_temperature     296(2)
_diffrn_radiation_type     MoK\a
_diffrn_radiation_wavelength     0.71073
_diffrn_radiation_source     'fine-focus sealed tube'
_diffrn_radiation_monochromator     graphite
_diffrn_measurement_device_type     'Bruker APEXII area-detector'
_diffrn_measurement_method     \w
_diffrn_detector_area_resol_mean     ?
_diffrn_reflns_number     20103
_diffrn_reflns_av_R_equivalents     0.0266
_diffrn_reflns_av_sigmaI/netI     0.0519
_diffrn_reflns_theta_min     2.25
_diffrn_reflns_theta_max     25.00
_diffrn_reflns_theta_full     25.00
_diffrn_measured_fraction_theta_max     0.984
_diffrn_measured_fraction_theta_full     0.984
_diffrn_reflns_limit_h_min     -16
_diffrn_reflns_limit_h_max     16
_diffrn_reflns_limit_k_min     -15
_diffrn_reflns_limit_k_max     16
_diffrn_reflns_limit_l_min     -22
_diffrn_reflns_limit_l_max     22
_diffrn_standards_number     0
_diffrn_standards_interval_count     0
_diffrn_standards_interval_time     0
_diffrn_standards_decay_%     0
_refine_special_details
;
Refinement of <i>F</i>^2^ against ALL reflections. The weighted <i>R</i>-factor
<i>wR</i> and goodness of fit <i>S</i> are based on <i>F</i>^2^, conventional
<i>R</i>-factors <i>R</i> are based on <i>F</i>, with <i>F</i> set to zero for
negative <i>F</i>^2^. The threshold expression of <i>F</i>^2^ >
\s(<i>F</i>^2^) is used only for calculating <i>R</i>-factors(gt) <i>etc</i>.
and is not relevant to the choice of reflections for refinement.
<i>R</i>-factors based on <i>F</i>^2^ are statistically about twice as large
as those based on <i>F</i>, and <i>R</i>- factors based on ALL data will be
even larger.
;
_reflns_number_total     11730
_reflns_number_gt     8930
_reflns_threshold_expression     I>2sigma(I)
_refine_ls_structure_factor_coef     Fsqd
_refine_ls_matrix_type     full
_refine_ls_R_factor_all     0.0682
_refine_ls_R_factor_gt     0.0473
_refine_ls_wR_factor_gt     0.1117
_refine_ls_wR_factor_ref     0.1249
_refine_ls_goodness_of_fit_ref     1.008
_refine_ls_restrained_S_all     1.071
_refine_ls_number_reflns     11730
_refine_ls_number_parameters     910
_refine_ls_number_restraints     49
_refine_ls_hydrogen_treatment     constr
_refine_ls_weighting_scheme     calc
_refine_ls_weighting_details
         'calc w=1/[\s^2^(Fo^2^)+(0.0601P)^2^+1.9501P] where P=(Fo^2^+2Fc^2^)/3'
_atom_sites_solution_hydrogens     geom
_atom_sites_solution_primary     direct
_atom_sites_solution_secondary     difmap
_refine_ls_shift/su_max     0.004
_refine_ls_shift/su_mean     0.000
_refine_diff_density_max     0.986
_refine_diff_density_min     -0.537
_refine_ls_extinction_method     none
_refine_ls_extinction_coef     ?
loop_
    _atom_type_symbol
    _atom_type_description
    _atom_type_scat_dispersion_real
    _atom_type_scat_dispersion_imag
    _atom_type_scat_source
    'C' 'C' 0.0033 0.0016
                         'International Tables Vol C Tables 4.2.6.8 and 6.1.1.4'
    'Cd' 'Cd' -0.8075 1.2024
                         'International Tables Vol C Tables 4.2.6.8 and 6.1.1.4'
    'N' 'N' 0.0061 0.0033
                         'International Tables Vol C Tables 4.2.6.8 and 6.1.1.4'
    'O' 'O' 0.0106 0.0060
                         'International Tables Vol C Tables 4.2.6.8 and 6.1.1.4'
    'H' 'H' 0.0000 0.0000
                         'International Tables Vol C Tables 4.2.6.8 and 6.1.1.4'
_computing_data_collection     'APEX2 (Bruker, 2007)'
_computing_cell_refinement     'SAINT (Bruker, 2007)'
_computing_data_reduction     'SAINT (Bruker, 2007)'
_computing_structure_solution     'SHELXTL (Sheldrick, 2008)'
_computing_structure_refinement     'SHELXTL (Sheldrick, 2008)'
_computing_molecular_graphics     'SHELXTL (Sheldrick, 2008)'
_computing_publication_material     'SHELXTL (Sheldrick, 2008)'
loop_
    _atom_site_type_symbol
    _atom_site_label
    _atom_site_fract_x
    _atom_site_fract_y
    _atom_site_fract_z
    _atom_site_U_iso_or_equiv
    _atom_site_adp_type
    _atom_site_calc_flag
    _atom_site_refinement_flags
    _atom_site_occupancy
    _atom_site_symmetry_multiplicity
    _atom_site_disorder_assembly
    _atom_site_disorder_group
    Cd Cd1 0.45078(2) 0.30077(2) 0.244601(15) 0.04046(11) Uani d . 1 1 . .
    N N7 0.3168(2) 0.1770(2) 0.28772(16) 0.0388(7) Uani d . 1 1 . .
    N N8 0.3115(2) 0.3964(2) 0.39291(17) 0.0412(7) Uani d . 1 1 . .
    N N9 0.4218(2) 0.3794(2) 0.33711(16) 0.0378(7) Uani d . 1 1 . .
    N N10 0.5239(3) 0.0499(2) 0.35712(17) 0.0430(7) Uani d U 1 1 . .
    N N11 0.5293(3) 0.1843(2) 0.29740(17) 0.0439(8) Uani d . 1 1 . .
    N N12 0.3534(2) 0.4120(2) 0.15000(17) 0.0415(7) Uani d . 1 1 . .
    N N13 0.3660(3) 0.2227(2) 0.12293(17) 0.0464(8) Uani d . 1 1 . .
    N N14 0.2367(3) 0.1915(3) 0.00994(18) 0.0521(9) Uani d . 1 1 . .
    N N15 0.5770(3) 0.4316(2) 0.23197(18) 0.0441(8) Uani d . 1 1 . .
    N N16 0.6319(3) 0.5630(2) 0.17875(18) 0.0457(8) Uani d . 1 1 . .
    C C1 -0.0145(6) -0.1181(5) 0.2642(3) 0.092(2) Uani d . 1 1 . .
    H H1 -0.0707 -0.1646 0.2722 0.111 Uiso calc R 1 1 . .
    C C2 -0.0276(4) -0.0311(4) 0.2419(3) 0.0777(15) Uani d . 1 1 . .
    H H2 -0.0919 -0.0175 0.2350 0.093 Uiso calc R 1 1 . .
    C C3 0.0554(3) 0.0378(3) 0.2297(3) 0.0580(11) Uani d . 1 1 . .
    H H3 0.0454 0.0973 0.2135 0.070 Uiso calc R 1 1 . .
    C C4 0.1526(3) 0.0213(3) 0.2405(2) 0.0448(9) Uani d . 1 1 . .
    C C5 0.1641(5) -0.0689(3) 0.2627(3) 0.0741(15) Uani d . 1 1 . .
    H H5 0.2280 -0.0832 0.2694 0.089 Uiso calc R 1 1 . .
    C C6 0.0789(6) -0.1397(4) 0.2752(3) 0.091(2) Uani d . 1 1 . .
    H H6 0.0866 -0.2001 0.2906 0.109 Uiso calc R 1 1 . .
    C C7 0.2409(3) 0.0982(3) 0.2259(2) 0.0475(10) Uani d . 1 1 . .
    H H7A 0.2830 0.0639 0.2107 0.057 Uiso calc R 1 1 . .
    H H7B 0.2070 0.1301 0.1838 0.057 Uiso calc R 1 1 . .
    C C8 0.2604(3) 0.2338(3) 0.3154(2) 0.0439(9) Uani d . 1 1 . .
    H H8A 0.2366 0.1994 0.3523 0.053 Uiso calc R 1 1 . .
    H H8B 0.1971 0.2381 0.2744 0.053 Uiso calc R 1 1 . .
    C C9 0.3336(3) 0.3359(3) 0.3495(2) 0.0375(8) Uani d . 1 1 . .
    C C10 0.2226(3) 0.3715(3) 0.4207(2) 0.0495(10) Uani d . 1 1 . .
    H H10A 0.2464 0.4103 0.4687 0.059 Uiso calc R 1 1 . .
    H H10B 0.2055 0.3020 0.4281 0.059 Uiso calc R 1 1 . .
    C C11 0.1240(4) 0.3905(4) 0.3694(3) 0.0688(14) Uani d . 1 1 . .
    H H11 0.1304 0.4517 0.3513 0.083 Uiso calc R 1 1 . .
    C C12 0.0303(5) 0.3267(6) 0.3487(4) 0.109(2) Uani d . 1 1 . .
    H H12A 0.0219 0.2650 0.3661 0.131 Uiso calc R 1 1 . .
    H H12B -0.0296 0.3420 0.3163 0.131 Uiso calc R 1 1 . .
    C C13 0.3905(3) 0.4872(3) 0.4084(2) 0.0421(9) Uani d . 1 1 . .
    C C14 0.4055(3) 0.5761(3) 0.4479(2) 0.0516(10) Uani d . 1 1 . .
    H H14 0.3585 0.5828 0.4705 0.062 Uiso calc R 1 1 . .
    C C15 0.4937(4) 0.6539(3) 0.4518(2) 0.0550(11) Uani d . 1 1 . .
    H H15 0.5063 0.7149 0.4775 0.066 Uiso calc R 1 1 . .
    C C16 0.5646(4) 0.6442(3) 0.4184(2) 0.0537(11) Uani d . 1 1 . .
    H H16 0.6232 0.6986 0.4222 0.064 Uiso calc R 1 1 . .
    C C17 0.5499(3) 0.5553(3) 0.3797(2) 0.0485(10) Uani d . 1 1 . .
    H H17 0.5980 0.5486 0.3582 0.058 Uiso calc R 1 1 . .
    C C18 0.4606(3) 0.4764(3) 0.3743(2) 0.0401(9) Uani d . 1 1 . .
    C C19 0.3867(3) 0.1373(3) 0.3500(2) 0.0403(9) Uani d . 1 1 . .
    H H19A 0.3442 0.0745 0.3584 0.048 Uiso calc R 1 1 . .
    H H19B 0.4148 0.1832 0.3953 0.048 Uiso calc R 1 1 . .
    C C20 0.4787(3) 0.1224(3) 0.3331(2) 0.0386(9) Uani d . 1 1 . .
    C C21 0.4891(4) -0.0338(3) 0.3959(3) 0.0593(10) Uani d U 1 1 . .
    H H21A 0.4391 -0.0213 0.4166 0.071 Uiso calc R 1 1 . .
    H H21B 0.5513 -0.0407 0.4366 0.071 Uiso calc R 1 1 . .
    C C22 0.4337(5) -0.1304(4) 0.3412(4) 0.0900(15) Uani d U 1 1 . .
    H H22 0.4612 -0.1352 0.3043 0.108 Uiso calc R 1 1 . .
    C C24 0.6123(3) 0.0667(3) 0.3361(2) 0.0455(9) Uani d . 1 1 . .
    C C25 0.6879(4) 0.0165(4) 0.3465(2) 0.0596(12) Uani d . 1 1 . .
    H H25 0.6863 -0.0386 0.3724 0.072 Uiso calc R 1 1 . .
    C C26 0.7650(4) 0.0519(4) 0.3170(3) 0.0709(14) Uani d . 1 1 . .
    H H26 0.8174 0.0205 0.3231 0.085 Uiso calc R 1 1 . .
    C C27 0.7668(4) 0.1347(4) 0.2777(3) 0.0745(15) Uani d . 1 1 . .
    H H27 0.8201 0.1564 0.2581 0.089 Uiso calc R 1 1 . .
    C C28 0.6917(4) 0.1851(4) 0.2673(3) 0.0614(12) Uani d . 1 1 . .
    H H28 0.6929 0.2396 0.2408 0.074 Uiso calc R 1 1 . .
    C C29 0.6147(3) 0.1504(3) 0.2982(2) 0.0457(10) Uani d . 1 1 . .
    C C30 0.2079(8) 0.7078(7) 0.0681(4) 0.113(3) Uani d . 1 1 . .
    H H30 0.1824 0.7573 0.0438 0.135 Uiso calc R 1 1 . .
    C C31 0.1424(6) 0.6136(6) 0.0525(3) 0.096(2) Uani d . 1 1 . .
    H H31 0.0726 0.5984 0.0170 0.115 Uiso calc R 1 1 . .
    C C32 0.1787(4) 0.5390(4) 0.0894(3) 0.0699(14) Uani d . 1 1 . .
    H H32 0.1334 0.4738 0.0775 0.084 Uiso calc R 1 1 . .
    C C33 0.2816(4) 0.5608(3) 0.1436(2) 0.0531(11) Uani d . 1 1 . .
    C C34 0.3468(5) 0.6565(4) 0.1576(4) 0.0915(18) Uani d . 1 1 . .
    H H34 0.4165 0.6727 0.1934 0.110 Uiso calc R 1 1 . .
    C C35 0.3103(8) 0.7315(5) 0.1186(5) 0.124(3) Uani d . 1 1 . .
    H H35 0.3562 0.7963 0.1276 0.148 Uiso calc R 1 1 . .
    C C36 0.3225(3) 0.4831(3) 0.1882(2) 0.0470(10) Uani d . 1 1 . .
    H H36A 0.3850 0.5172 0.2323 0.056 Uiso calc R 1 1 . .
    H H36B 0.2669 0.4453 0.2051 0.056 Uiso calc R 1 1 . .
    C C37 0.2606(3) 0.3419(3) 0.0907(2) 0.0473(10) Uani d . 1 1 . .
    H H37A 0.2408 0.3735 0.0456 0.057 Uiso calc R 1 1 . .
    H H37B 0.1992 0.3232 0.1059 0.057 Uiso calc R 1 1 . .
    C C38 0.2883(3) 0.2518(3) 0.0753(2) 0.0448(9) Uani d . 1 1 . .
    C C39 0.1432(4) 0.1985(4) -0.0532(2) 0.0641(13) Uani d . 1 1 . .
    H H39A 0.1410 0.1643 -0.0978 0.077 Uiso calc R 1 1 . .
    H H39B 0.1531 0.2679 -0.0604 0.077 Uiso calc R 1 1 . .
    C C40 0.0380(5) 0.1570(4) -0.0455(4) 0.0874(17) Uani d . 1 1 . .
    H H40 -0.0229 0.1552 -0.0870 0.105 Uiso calc R 1 1 . .
    C C41 0.0210(5) 0.1240(5) 0.0098(4) 0.107(2) Uani d . 1 1 . .
    H H41A 0.0787 0.1238 0.0530 0.128 Uiso calc R 1 1 . .
    H H41B -0.0495 0.0996 0.0080 0.128 Uiso calc R 1 1 . .
    C C42 0.2839(4) 0.1160(3) 0.0158(2) 0.0543(11) Uani d . 1 1 . .
    C C43 0.2641(5) 0.0356(4) -0.0339(3) 0.0774(15) Uani d . 1 1 . .
    H H43 0.2087 0.0218 -0.0807 0.093 Uiso calc R 1 1 . .
    C C44 0.3305(5) -0.0226(4) -0.0106(4) 0.0920(18) Uani d . 1 1 . .
    H H44 0.3200 -0.0771 -0.0428 0.110 Uiso calc R 1 1 . .
    C C45 0.4128(5) -0.0033(4) 0.0593(3) 0.0839(17) Uani d . 1 1 . .
    H H45 0.4564 -0.0446 0.0727 0.101 Uiso calc R 1 1 . .
    C C46 0.4312(4) 0.0761(4) 0.1092(3) 0.0664(13) Uani d . 1 1 . .
    H H46 0.4856 0.0888 0.1564 0.080 Uiso calc R 1 1 . .
    C C47 0.3648(4) 0.1364(3) 0.0860(2) 0.0506(10) Uani d . 1 1 . .
    C C48 0.4365(3) 0.4627(3) 0.1209(2) 0.0453(9) Uani d . 1 1 . .
    H H48A 0.4232 0.5233 0.1030 0.054 Uiso calc R 1 1 . .
    H H48B 0.4310 0.4204 0.0790 0.054 Uiso calc R 1 1 . .
    C C49 0.5478(3) 0.4872(3) 0.1787(2) 0.0416(9) Uani d . 1 1 . .
    C C50 0.6307(4) 0.6398(3) 0.1282(3) 0.0663(12) Uani d U 1 1 . .
    H H50A 0.5643 0.6175 0.0844 0.080 Uiso calc R 1 1 . .
    H H50B 0.6905 0.6478 0.1118 0.080 Uiso calc R 1 1 . .
    C C51 0.6388(5) 0.7379(4) 0.1622(4) 0.0915(16) Uani d U 1 1 . .
    H H51 0.6352 0.7871 0.1307 0.110 Uiso calc R 1 1 . .
    C C52 0.6493(7) 0.7619(6) 0.2236(5) 0.142(3) Uani d U 1 1 . .
    H H52A 0.6535 0.7163 0.2580 0.170 Uiso calc R 1 1 . .
    H H52B 0.6533 0.8264 0.2377 0.170 Uiso calc R 1 1 . .
    C C53 0.7238(3) 0.5547(3) 0.2355(2) 0.0491(10) Uani d . 1 1 . .
    C C54 0.8320(4) 0.6084(3) 0.2586(3) 0.0617(12) Uani d . 1 1 . .
    H H54 0.8559 0.6622 0.2353 0.074 Uiso calc R 1 1 . .
    C C55 0.9020(4) 0.5788(4) 0.3172(3) 0.0717(14) Uani d . 1 1 . .
    H H55 0.9755 0.6128 0.3337 0.086 Uiso calc R 1 1 . .
    C C56 0.8670(4) 0.4994(4) 0.3531(3) 0.0695(14) Uani d . 1 1 . .
    H H56 0.9173 0.4825 0.3935 0.083 Uiso calc R 1 1 . .
    C C57 0.7597(4) 0.4455(3) 0.3302(2) 0.0588(11) Uani d . 1 1 . .
    H H57 0.7361 0.3927 0.3546 0.071 Uiso calc R 1 1 . .
    C C58 0.6883(3) 0.4730(3) 0.2694(2) 0.0447(9) Uani d . 1 1 . .
    C C23 0.3603(7) -0.1997(6) 0.3398(5) 0.142(3) Uani d U 1 1 . .
    H H23A 0.3292 -0.1996 0.3751 0.170 Uiso calc R 1 1 . .
    H H23B 0.3343 -0.2539 0.3034 0.170 Uiso calc R 1 1 . .
    O O1 0.7855(3) 0.5608(3) 0.0776(2) 0.0854(11) Uani d . 1 1 . .
    O O2 0.9959(4) 0.6717(4) 0.1386(4) 0.138(2) Uani d . 1 1 . .
    O O3 1.0943(4) 0.6156(3) 0.2283(3) 0.1176(16) Uani d . 1 1 . .
    O O4 1.0571(3) 0.2747(3) 0.1729(2) 0.0804(10) Uani d . 1 1 . .
    O O5 0.8978(3) 0.1686(3) 0.1459(2) 0.0926(12) Uani d . 1 1 . .
    O O6 0.5905(4) 0.2801(5) 0.0524(5) 0.222(3) Uani d U 1 1 . .
    O O7 0.5958(3) 0.4218(3) 0.0364(2) 0.1058(14) Uani d U 1 1 . .
    N N1 1.0145(4) 0.6059(4) 0.1727(3) 0.0855(14) Uani d . 1 1 . .
    N N2 0.9580(4) 0.2541(3) 0.1550(2) 0.0656(10) Uani d . 1 1 . .
    N N3 0.6417(4) 0.3631(4) 0.0590(3) 0.0883(14) Uani d U 1 1 . .
    C C59 0.8232(4) 0.4936(4) 0.1024(3) 0.0630(13) Uani d . 1 1 . .
    C C60 0.9360(4) 0.5060(4) 0.1448(3) 0.0628(12) Uani d . 1 1 . .
    C C61 0.9780(4) 0.4297(4) 0.1627(3) 0.0624(12) Uani d . 1 1 . .
    H H61 1.0520 0.4426 0.1881 0.075 Uiso calc R 1 1 . .
    C C62 0.9115(4) 0.3337(4) 0.1435(2) 0.0550(11) Uani d . 1 1 . .
    C C63 0.8012(4) 0.3131(4) 0.1119(2) 0.0597(12) Uani d . 1 1 . .
    H H63 0.7563 0.2480 0.1034 0.072 Uiso calc R 1 1 . .
    C C64 0.7581(4) 0.3899(4) 0.0931(2) 0.0619(12) Uani d . 1 1 . .
    O O8 0.6972(3) 0.0767(3) 0.5319(2) 0.0803(10) Uani d . 1 1 . .
    O O9 0.7204(3) -0.1041(3) 0.5219(2) 0.0869(11) Uani d . 1 1 . .
    O O10 0.8845(4) -0.1067(3) 0.5786(2) 0.0881(11) Uani d . 1 1 . .
    O O11 1.1825(3) 0.1588(3) 0.5937(2) 0.0918(12) Uani d . 1 1 . .
    O O12 1.1644(3) 0.3009(3) 0.5607(2) 0.0937(12) Uani d . 1 1 . .
    O O13 0.8299(4) 0.3629(4) 0.5237(4) 0.143(2) Uani d . 1 1 . .
    O O14 0.6858(4) 0.2479(3) 0.4708(3) 0.1159(17) Uani d . 1 1 . .
    N N4 0.8182(4) -0.0629(3) 0.5479(2) 0.0673(11) Uani d . 1 1 . .
    N N5 1.1273(3) 0.2139(4) 0.5695(2) 0.0688(11) Uani d . 1 1 . .
    N N6 0.7818(4) 0.2757(4) 0.5033(3) 0.0785(13) Uani d . 1 1 . .
    C C65 0.7887(4) 0.1034(3) 0.5305(2) 0.0540(11) Uani d . 1 1 . .
    C C70 0.8600(4) 0.0415(3) 0.5428(2) 0.0491(10) Uani d . 1 1 . .
    C C69 0.9672(4) 0.0775(3) 0.5553(2) 0.0506(10) Uani d . 1 1 . .
    H H69 1.0102 0.0356 0.5669 0.061 Uiso calc R 1 1 . .
    C C68 1.0116(3) 0.1758(3) 0.5507(2) 0.0517(11) Uani d . 1 1 . .
    C C67 0.9492(4) 0.2393(3) 0.5320(2) 0.0556(11) Uani d . 1 1 . .
    H H67 0.9796 0.3051 0.5271 0.067 Uiso calc R 1 1 . .
    C C66 0.8422(4) 0.2037(3) 0.5211(2) 0.0560(11) Uani d . 1 1 . .
loop_
    _atom_site_aniso_label
    _atom_site_aniso_U_11
    _atom_site_aniso_U_22
    _atom_site_aniso_U_33
    _atom_site_aniso_U_12
    _atom_site_aniso_U_13
    _atom_site_aniso_U_23
    Cd1 0.04134(18) 0.04066(18) 0.04196(17) 0.01242(13) 0.01851(13) 0.01003(12)
    N7 0.0348(17) 0.0383(18) 0.0427(17) 0.0126(15) 0.0127(14) 0.0053(14)
    N8 0.0368(18) 0.0442(19) 0.0451(18) 0.0151(16) 0.0161(15) 0.0076(15)
    N9 0.0359(17) 0.0366(18) 0.0393(17) 0.0080(14) 0.0146(14) 0.0043(14)
    N10 0.0413(18) 0.0454(18) 0.0479(18) 0.0200(15) 0.0178(15) 0.0151(14)
    N11 0.0398(18) 0.048(2) 0.0501(19) 0.0158(16) 0.0215(16) 0.0129(16)
    N12 0.0396(18) 0.0448(19) 0.0419(17) 0.0140(16) 0.0166(15) 0.0071(15)
    N13 0.054(2) 0.045(2) 0.0425(18) 0.0182(17) 0.0180(17) 0.0074(15)
    N14 0.057(2) 0.044(2) 0.044(2) 0.0102(18) 0.0097(17) 0.0028(16)
    N15 0.0388(19) 0.0441(19) 0.0504(19) 0.0132(16) 0.0175(16) 0.0109(16)
    N16 0.049(2) 0.0393(19) 0.0503(19) 0.0106(16) 0.0227(17) 0.0106(15)
    C1 0.100(5) 0.077(4) 0.058(3) -0.029(4) 0.025(3) -0.007(3)
    C2 0.067(3) 0.071(4) 0.081(4) -0.006(3) 0.034(3) -0.014(3)
    C3 0.046(3) 0.049(3) 0.071(3) 0.008(2) 0.018(2) 0.002(2)
    C4 0.048(2) 0.034(2) 0.040(2) 0.0071(19) 0.0057(18) 0.0026(17)
    C5 0.080(4) 0.047(3) 0.072(3) 0.021(3) 0.000(3) 0.004(2)
    C6 0.126(6) 0.037(3) 0.069(4) -0.001(4) 0.007(4) 0.015(2)
    C7 0.045(2) 0.049(2) 0.043(2) 0.012(2) 0.0109(19) 0.0010(19)
    C8 0.034(2) 0.045(2) 0.052(2) 0.0128(19) 0.0152(18) 0.0078(19)
    C9 0.034(2) 0.041(2) 0.038(2) 0.0149(18) 0.0113(17) 0.0099(17)
    C10 0.040(2) 0.058(3) 0.057(3) 0.017(2) 0.024(2) 0.005(2)
    C11 0.042(3) 0.087(4) 0.084(4) 0.024(3) 0.027(3) 0.010(3)
    C12 0.072(4) 0.150(7) 0.107(5) 0.045(5) 0.025(4) 0.017(5)
    C13 0.040(2) 0.044(2) 0.040(2) 0.0166(19) 0.0088(18) 0.0058(18)
    C14 0.053(3) 0.053(3) 0.053(2) 0.025(2) 0.019(2) 0.008(2)
    C15 0.063(3) 0.043(3) 0.053(3) 0.020(2) 0.012(2) 0.001(2)
    C16 0.052(3) 0.044(3) 0.051(2) 0.006(2) 0.009(2) 0.006(2)
    C17 0.043(2) 0.049(3) 0.047(2) 0.008(2) 0.0153(19) 0.0053(19)
    C18 0.039(2) 0.043(2) 0.038(2) 0.0149(19) 0.0119(17) 0.0101(17)
    C19 0.039(2) 0.043(2) 0.043(2) 0.0165(18) 0.0170(18) 0.0110(17)
    C20 0.033(2) 0.042(2) 0.038(2) 0.0119(18) 0.0098(17) 0.0058(17)
    C21 0.055(2) 0.059(2) 0.073(2) 0.0265(19) 0.028(2) 0.0325(19)
    C22 0.072(3) 0.048(3) 0.148(4) 0.020(2) 0.037(3) 0.034(3)
    C24 0.040(2) 0.053(3) 0.044(2) 0.018(2) 0.0153(18) 0.0081(19)
    C25 0.057(3) 0.074(3) 0.062(3) 0.039(3) 0.022(2) 0.017(2)
    C26 0.057(3) 0.087(4) 0.086(4) 0.043(3) 0.031(3) 0.015(3)
    C27 0.059(3) 0.093(4) 0.087(4) 0.028(3) 0.042(3) 0.013(3)
    C28 0.055(3) 0.069(3) 0.073(3) 0.022(2) 0.035(2) 0.020(2)
    C29 0.041(2) 0.054(3) 0.050(2) 0.022(2) 0.0207(19) 0.012(2)
    C30 0.176(9) 0.117(6) 0.097(5) 0.103(7) 0.065(6) 0.050(5)
    C31 0.113(5) 0.131(6) 0.066(4) 0.082(5) 0.027(4) 0.025(4)
    C32 0.071(3) 0.085(4) 0.062(3) 0.041(3) 0.020(3) 0.012(3)
    C33 0.057(3) 0.058(3) 0.055(3) 0.028(2) 0.025(2) 0.007(2)
    C34 0.087(4) 0.061(4) 0.126(5) 0.030(3) 0.034(4) 0.018(3)
    C35 0.167(8) 0.069(4) 0.162(8) 0.055(5) 0.077(7) 0.042(5)
    C36 0.051(2) 0.052(3) 0.043(2) 0.023(2) 0.0171(19) 0.0047(19)
    C37 0.040(2) 0.053(3) 0.047(2) 0.014(2) 0.0140(19) 0.0076(19)
    C38 0.047(2) 0.046(2) 0.041(2) 0.012(2) 0.0171(19) 0.0103(19)
    C39 0.068(3) 0.056(3) 0.050(3) 0.014(3) 0.005(2) 0.002(2)
    C40 0.080(4) 0.069(4) 0.083(4) 0.006(3) 0.007(3) 0.012(3)
    C41 0.081(4) 0.090(5) 0.126(6) 0.006(4) 0.026(4) 0.017(4)
    C42 0.061(3) 0.041(2) 0.054(3) 0.009(2) 0.019(2) 0.004(2)
    C43 0.096(4) 0.057(3) 0.064(3) 0.022(3) 0.015(3) -0.009(3)
    C44 0.117(5) 0.056(3) 0.093(4) 0.026(4) 0.028(4) -0.018(3)
    C45 0.101(5) 0.053(3) 0.100(4) 0.034(3) 0.032(4) 0.004(3)
    C46 0.076(3) 0.059(3) 0.065(3) 0.028(3) 0.021(3) 0.003(2)
    C47 0.060(3) 0.043(2) 0.051(2) 0.016(2) 0.022(2) 0.008(2)
    C48 0.047(2) 0.048(2) 0.047(2) 0.018(2) 0.023(2) 0.0125(19)
    C49 0.045(2) 0.037(2) 0.052(2) 0.0124(19) 0.027(2) 0.0089(18)
    C50 0.071(3) 0.051(2) 0.092(3) 0.021(2) 0.046(3) 0.030(2)
    C51 0.089(3) 0.059(3) 0.126(4) 0.016(3) 0.046(3) 0.015(3)
    C52 0.142(6) 0.100(5) 0.157(6) 0.013(5) 0.044(6) -0.030(5)
    C53 0.049(3) 0.040(2) 0.057(3) 0.004(2) 0.025(2) 0.0004(19)
    C54 0.050(3) 0.056(3) 0.073(3) 0.000(2) 0.028(3) 0.000(2)
    C55 0.046(3) 0.080(4) 0.075(3) 0.003(3) 0.019(3) -0.010(3)
    C56 0.051(3) 0.083(4) 0.063(3) 0.022(3) 0.008(2) 0.001(3)
    C57 0.051(3) 0.063(3) 0.059(3) 0.017(2) 0.016(2) 0.011(2)
    C58 0.041(2) 0.047(2) 0.047(2) 0.012(2) 0.0188(19) 0.0058(19)
    C23 0.124(6) 0.100(5) 0.189(7) 0.017(4) 0.058(5) 0.018(5)
    O1 0.100(3) 0.086(3) 0.105(3) 0.062(2) 0.052(2) 0.046(2)
    O2 0.120(4) 0.076(3) 0.204(6) 0.035(3) 0.042(4) 0.042(4)
    O3 0.095(3) 0.097(3) 0.131(4) 0.017(3) 0.018(3) -0.003(3)
    O4 0.063(2) 0.085(3) 0.099(3) 0.040(2) 0.023(2) 0.026(2)
    O5 0.080(3) 0.061(2) 0.133(4) 0.030(2) 0.029(2) 0.024(2)
    O6 0.065(3) 0.138(4) 0.405(8) 0.022(3) 0.025(4) 0.103(6)
    O7 0.081(3) 0.126(3) 0.107(3) 0.061(3) 0.008(2) 0.019(3)
    N1 0.086(4) 0.071(3) 0.111(4) 0.037(3) 0.040(3) 0.015(3)
    N2 0.063(3) 0.069(3) 0.066(3) 0.031(2) 0.017(2) 0.015(2)
    N3 0.060(3) 0.100(3) 0.113(3) 0.037(2) 0.032(3) 0.040(3)
    C59 0.075(3) 0.072(3) 0.064(3) 0.040(3) 0.038(3) 0.023(3)
    C60 0.068(3) 0.057(3) 0.075(3) 0.026(3) 0.034(3) 0.013(2)
    C61 0.056(3) 0.074(3) 0.063(3) 0.030(3) 0.022(2) 0.012(3)
    C62 0.056(3) 0.063(3) 0.054(3) 0.030(3) 0.021(2) 0.019(2)
    C63 0.062(3) 0.065(3) 0.060(3) 0.028(3) 0.026(2) 0.018(2)
    C64 0.056(3) 0.084(4) 0.057(3) 0.035(3) 0.024(2) 0.020(3)
    O8 0.050(2) 0.096(3) 0.094(3) 0.0109(19) 0.0347(19) -0.008(2)
    O9 0.076(3) 0.071(2) 0.104(3) -0.009(2) 0.046(2) 0.005(2)
    O10 0.113(3) 0.063(2) 0.093(3) 0.029(2) 0.041(2) 0.026(2)
    O11 0.059(2) 0.113(3) 0.110(3) 0.035(2) 0.032(2) 0.018(3)
    O12 0.081(3) 0.083(3) 0.126(3) 0.003(2) 0.065(3) 0.012(2)
    O13 0.106(4) 0.076(3) 0.221(6) 0.042(3) 0.021(4) -0.006(4)
    O14 0.086(3) 0.120(4) 0.118(4) 0.059(3) -0.010(3) -0.025(3)
    N4 0.083(3) 0.061(3) 0.063(3) 0.014(3) 0.039(2) 0.011(2)
    N5 0.061(3) 0.078(3) 0.074(3) 0.011(3) 0.040(2) 0.004(2)
    N6 0.075(3) 0.077(3) 0.077(3) 0.037(3) 0.012(3) -0.007(3)
    C65 0.047(3) 0.067(3) 0.047(2) 0.012(2) 0.021(2) -0.002(2)
    C70 0.059(3) 0.045(2) 0.044(2) 0.008(2) 0.026(2) 0.0040(19)
    C69 0.056(3) 0.058(3) 0.045(2) 0.021(2) 0.026(2) 0.009(2)
    C68 0.050(3) 0.061(3) 0.049(2) 0.013(2) 0.029(2) 0.004(2)
    C67 0.068(3) 0.050(3) 0.053(3) 0.015(2) 0.029(2) 0.008(2)
    C66 0.061(3) 0.057(3) 0.054(3) 0.026(2) 0.020(2) 0.001(2)
_geom_special_details
;
All e.s.d.'s (except the e.s.d. in the dihedral angle between two l.s. planes)
are estimated using the full covariance matrix. The cell e.s.d.'s are taken
into account individually in the estimation of e.s.d.'s in distances, angles
and torsion angles; correlations between e.s.d.'s in cell parameters are only
used when they are defined by crystal symmetry. An approximate (isotropic)
treatment of cell e.s.d.'s is used for estimating e.s.d.'s involving l.s.
planes.
;
loop_
    _geom_bond_atom_site_label_1
    _geom_bond_atom_site_label_2
    _geom_bond_site_symmetry_2
    _geom_bond_distance
    _geom_bond_publ_flag
    Cd1 N7 . 2.556(3) y
    Cd1 N9 . 2.307(3) y
    Cd1 N11 . 2.281(3) y
    Cd1 N12 . 2.673(3) y
    Cd1 N13 . 2.319(3) y
    Cd1 N15 . 2.248(3) y
    N7 C8 . 1.480(5) ?
    N7 C19 . 1.482(4) ?
    N7 C7 . 1.482(5) ?
    N8 C9 . 1.360(5) ?
    N8 C13 . 1.382(5) ?
    N8 C10 . 1.474(5) ?
    N9 C9 . 1.315(4) ?
    N9 C18 . 1.406(5) ?
    N10 C20 . 1.352(4) ?
    N10 C24 . 1.388(5) ?
    N10 C21 . 1.467(5) ?
    N11 C20 . 1.323(5) ?
    N11 C29 . 1.394(5) ?
    N12 C37 . 1.471(5) ?
    N12 C48 . 1.472(5) ?
    N12 C36 . 1.481(5) ?
    N13 C38 . 1.316(5) ?
    N13 C47 . 1.401(5) ?
    N14 C38 . 1.351(5) ?
    N14 C42 . 1.389(5) ?
    N14 C39 . 1.461(5) ?
    N15 C49 . 1.319(5) ?
    N15 C58 . 1.394(5) ?
    N16 C49 . 1.346(5) ?
    N16 C53 . 1.391(5) ?
    N16 C50 . 1.468(5) ?
    C1 C2 . 1.348(8) ?
    C1 C6 . 1.361(9) ?
    C1 H1 . 0.9300 ?
    C2 C3 . 1.380(7) ?
    C2 H2 . 0.9300 ?
    C3 C4 . 1.379(6) ?
    C3 H3 . 0.9300 ?
    C4 C5 . 1.384(6) ?
    C4 C7 . 1.509(6) ?
    C5 C6 . 1.417(8) ?
    C5 H5 . 0.9300 ?
    C6 H6 . 0.9300 ?
    C7 H7A . 0.9700 ?
    C7 H7B . 0.9700 ?
    C8 C9 . 1.494(5) ?
    C8 H8A . 0.9700 ?
    C8 H8B . 0.9700 ?
    C10 C11 . 1.475(6) ?
    C10 H10A . 0.9700 ?
    C10 H10B . 0.9700 ?
    C11 C12 . 1.278(8) ?
    C11 H11 . 0.9300 ?
    C12 H12A . 0.9300 ?
    C12 H12B . 0.9300 ?
    C13 C14 . 1.388(5) ?
    C13 C18 . 1.397(5) ?
    C14 C15 . 1.376(6) ?
    C14 H14 . 0.9300 ?
    C15 C16 . 1.392(6) ?
    C15 H15 . 0.9300 ?
    C16 C17 . 1.381(6) ?
    C16 H16 . 0.9300 ?
    C17 C18 . 1.386(5) ?
    C17 H17 . 0.9300 ?
    C19 C20 . 1.495(5) ?
    C19 H19A . 0.9700 ?
    C19 H19B . 0.9700 ?
    C21 C22 . 1.541(7) ?
    C21 H21A . 0.9700 ?
    C21 H21B . 0.9700 ?
    C22 C23 . 1.192(8) ?
    C22 H22 . 0.9300 ?
    C24 C25 . 1.386(5) ?
    C24 C29 . 1.398(5) ?
    C25 C26 . 1.366(6) ?
    C25 H25 . 0.9300 ?
    C26 C27 . 1.400(7) ?
    C26 H26 . 0.9300 ?
    C27 C28 . 1.382(6) ?
    C27 H27 . 0.9300 ?
    C28 C29 . 1.382(6) ?
    C28 H28 . 0.9300 ?
    C30 C31 . 1.344(10) ?
    C30 C35 . 1.352(10) ?
    C30 H30 . 0.9300 ?
    C31 C32 . 1.391(7) ?
    C31 H31 . 0.9300 ?
    C32 C33 . 1.384(6) ?
    C32 H32 . 0.9300 ?
    C33 C34 . 1.362(7) ?
    C33 C36 . 1.516(6) ?
    C34 C35 . 1.413(9) ?
    C34 H34 . 0.9300 ?
    C35 H35 . 0.9300 ?
    C36 H36A . 0.9700 ?
    C36 H36B . 0.9700 ?
    C37 C38 . 1.487(5) ?
    C37 H37A . 0.9700 ?
    C37 H37B . 0.9700 ?
    C39 C40 . 1.478(8) ?
    C39 H39A . 0.9700 ?
    C39 H39B . 0.9700 ?
    C40 C41 . 1.243(8) ?
    C40 H40 . 0.9300 ?
    C41 H41A . 0.9300 ?
    C41 H41B . 0.9300 ?
    C42 C43 . 1.380(6) ?
    C42 C47 . 1.383(6) ?
    C43 C44 . 1.367(7) ?
    C43 H43 . 0.9300 ?
    C44 C45 . 1.388(8) ?
    C44 H44 . 0.9300 ?
    C45 C46 . 1.377(7) ?
    C45 H45 . 0.9300 ?
    C46 C47 . 1.391(6) ?
    C46 H46 . 0.9300 ?
    C48 C49 . 1.491(5) ?
    C48 H48A . 0.9700 ?
    C48 H48B . 0.9700 ?
    C50 C51 . 1.487(7) ?
    C50 H50A . 0.9700 ?
    C50 H50B . 0.9700 ?
    C51 C52 . 1.177(9) ?
    C51 H51 . 0.9300 ?
    C52 H52A . 0.9300 ?
    C52 H52B . 0.9300 ?
    C53 C54 . 1.381(6) ?
    C53 C58 . 1.391(6) ?
    C54 C55 . 1.363(7) ?
    C54 H54 . 0.9300 ?
    C55 C56 . 1.389(7) ?
    C55 H55 . 0.9300 ?
    C56 C57 . 1.373(6) ?
    C56 H56 . 0.9300 ?
    C57 C58 . 1.385(6) ?
    C57 H57 . 0.9300 ?
    C23 H23A . 0.9300 ?
    C23 H23B . 0.9300 ?
    O1 C59 . 1.232(5) ?
    O2 N1 . 1.182(6) ?
    O3 N1 . 1.211(6) ?
    O4 N2 . 1.240(5) ?
    O5 N2 . 1.231(5) ?
    O6 N3 . 1.167(7) ?
    O7 N3 . 1.181(5) ?
    N1 C60 . 1.475(7) ?
    N2 C62 . 1.430(6) ?
    N3 C64 . 1.444(6) ?
    C59 C60 . 1.445(7) ?
    C59 C64 . 1.462(7) ?
    C60 C61 . 1.359(6) ?
    C61 C62 . 1.370(6) ?
    C61 H61 . 0.9300 ?
    C62 C63 . 1.374(6) ?
    C63 C64 . 1.375(6) ?
    C63 H63 . 0.9300 ?
    O8 C65 . 1.232(5) ?
    O9 N4 . 1.226(5) ?
    O10 N4 . 1.234(5) ?
    O11 N5 . 1.226(5) ?
    O12 N5 . 1.233(5) ?
    O13 N6 . 1.209(6) ?
    O14 N6 . 1.197(6) ?
    N4 C70 . 1.447(6) ?
    N5 C68 . 1.450(6) ?
    N6 C66 . 1.463(6) ?
    C65 C66 . 1.452(6) ?
    C65 C70 . 1.459(6) ?
    C70 C69 . 1.362(6) ?
    C69 C68 . 1.371(6) ?
    C69 H69 . 0.9300 ?
    C68 C67 . 1.382(6) ?
    C67 C66 . 1.365(6) ?
    C67 H67 . 0.9300 ?
loop_
    _geom_angle_atom_site_label_1
    _geom_angle_atom_site_label_2
    _geom_angle_atom_site_label_3
    _geom_angle_site_symmetry_1
    _geom_angle_site_symmetry_3
    _geom_angle
    _geom_angle_publ_flag
    N15 Cd1 N11 . . 109.41(11) ?
    N15 Cd1 N9 . . 96.74(11) ?
    N11 Cd1 N9 . . 106.65(11) ?
    N15 Cd1 N13 . . 100.72(12) ?
    N11 Cd1 N13 . . 98.24(11) ?
    N9 Cd1 N13 . . 142.69(11) ?
    N15 Cd1 N7 . . 166.37(10) ?
    N11 Cd1 N7 . . 72.40(10) ?
    N9 Cd1 N7 . . 70.12(10) ?
    N13 Cd1 N7 . . 92.25(11) ?
    N15 Cd1 N12 . . 70.80(11) ?
    N11 Cd1 N12 . . 165.10(10) ?
    N9 Cd1 N12 . . 87.96(10) ?
    N13 Cd1 N12 . . 67.50(10) ?
    N7 Cd1 N12 . . 111.11(9) ?
    C8 N7 C19 . . 110.5(3) ?
    C8 N7 C7 . . 112.3(3) ?
    C19 N7 C7 . . 112.1(3) ?
    C8 N7 Cd1 . . 107.3(2) ?
    C19 N7 Cd1 . . 103.7(2) ?
    C7 N7 Cd1 . . 110.5(2) ?
    C9 N8 C13 . . 107.1(3) ?
    C9 N8 C10 . . 127.6(3) ?
    C13 N8 C10 . . 125.3(3) ?
    C9 N9 C18 . . 105.7(3) ?
    C9 N9 Cd1 . . 116.9(2) ?
    C18 N9 Cd1 . . 135.3(2) ?
    C20 N10 C24 . . 106.6(3) ?
    C20 N10 C21 . . 129.2(3) ?
    C24 N10 C21 . . 124.2(3) ?
    C20 N11 C29 . . 105.5(3) ?
    C20 N11 Cd1 . . 116.1(2) ?
    C29 N11 Cd1 . . 138.1(3) ?
    C37 N12 C48 . . 110.5(3) ?
    C37 N12 C36 . . 113.3(3) ?
    C48 N12 C36 . . 112.1(3) ?
    C37 N12 Cd1 . . 105.9(2) ?
    C48 N12 Cd1 . . 102.6(2) ?
    C36 N12 Cd1 . . 111.8(2) ?
    C38 N13 C47 . . 105.3(3) ?
    C38 N13 Cd1 . . 119.3(3) ?
    C47 N13 Cd1 . . 134.7(3) ?
    C38 N14 C42 . . 107.1(3) ?
    C38 N14 C39 . . 127.1(4) ?
    C42 N14 C39 . . 125.6(4) ?
    C49 N15 C58 . . 106.2(3) ?
    C49 N15 Cd1 . . 119.2(3) ?
    C58 N15 Cd1 . . 134.6(3) ?
    C49 N16 C53 . . 107.2(3) ?
    C49 N16 C50 . . 127.8(4) ?
    C53 N16 C50 . . 125.0(4) ?
    C2 C1 C6 . . 121.6(6) ?
    C2 C1 H1 . . 119.2 ?
    C6 C1 H1 . . 119.2 ?
    C1 C2 C3 . . 119.3(6) ?
    C1 C2 H2 . . 120.3 ?
    C3 C2 H2 . . 120.3 ?
    C4 C3 C2 . . 122.2(5) ?
    C4 C3 H3 . . 118.9 ?
    C2 C3 H3 . . 118.9 ?
    C3 C4 C5 . . 117.6(4) ?
    C3 C4 C7 . . 120.4(4) ?
    C5 C4 C7 . . 121.9(4) ?
    C4 C5 C6 . . 120.2(5) ?
    C4 C5 H5 . . 119.9 ?
    C6 C5 H5 . . 119.9 ?
    C1 C6 C5 . . 119.1(5) ?
    C1 C6 H6 . . 120.5 ?
    C5 C6 H6 . . 120.5 ?
    N7 C7 C4 . . 117.5(3) ?
    N7 C7 H7A . . 107.9 ?
    C4 C7 H7A . . 107.9 ?
    N7 C7 H7B . . 107.9 ?
    C4 C7 H7B . . 107.9 ?
    H7A C7 H7B . . 107.2 ?
    N7 C8 C9 . . 110.7(3) ?
    N7 C8 H8A . . 109.5 ?
    C9 C8 H8A . . 109.5 ?
    N7 C8 H8B . . 109.5 ?
    C9 C8 H8B . . 109.5 ?
    H8A C8 H8B . . 108.1 ?
    N9 C9 N8 . . 112.7(3) ?
    N9 C9 C8 . . 124.2(3) ?
    N8 C9 C8 . . 123.0(3) ?
    N8 C10 C11 . . 112.9(4) ?
    N8 C10 H10A . . 109.0 ?
    C11 C10 H10A . . 109.0 ?
    N8 C10 H10B . . 109.0 ?
    C11 C10 H10B . . 109.0 ?
    H10A C10 H10B . . 107.8 ?
    C12 C11 C10 . . 123.0(6) ?
    C12 C11 H11 . . 118.5 ?
    C10 C11 H11 . . 118.5 ?
    C11 C12 H12A . . 120.0 ?
    C11 C12 H12B . . 120.0 ?
    H12A C12 H12B . . 120.0 ?
    N8 C13 C14 . . 131.7(4) ?
    N8 C13 C18 . . 106.1(3) ?
    C14 C13 C18 . . 122.2(4) ?
    C15 C14 C13 . . 116.5(4) ?
    C15 C14 H14 . . 121.7 ?
    C13 C14 H14 . . 121.7 ?
    C14 C15 C16 . . 121.9(4) ?
    C14 C15 H15 . . 119.0 ?
    C16 C15 H15 . . 119.0 ?
    C17 C16 C15 . . 121.4(4) ?
    C17 C16 H16 . . 119.3 ?
    C15 C16 H16 . . 119.3 ?
    C16 C17 C18 . . 117.5(4) ?
    C16 C17 H17 . . 121.2 ?
    C18 C17 H17 . . 121.2 ?
    C17 C18 C13 . . 120.4(4) ?
    C17 C18 N9 . . 131.1(3) ?
    C13 C18 N9 . . 108.5(3) ?
    N7 C19 C20 . . 110.9(3) ?
    N7 C19 H19A . . 109.5 ?
    C20 C19 H19A . . 109.5 ?
    N7 C19 H19B . . 109.5 ?
    C20 C19 H19B . . 109.5 ?
    H19A C19 H19B . . 108.0 ?
    N11 C20 N10 . . 113.0(3) ?
    N11 C20 C19 . . 122.7(3) ?
    N10 C20 C19 . . 124.1(3) ?
    N10 C21 C22 . . 110.1(4) ?
    N10 C21 H21A . . 109.6 ?
    C22 C21 H21A . . 109.6 ?
    N10 C21 H21B . . 109.6 ?
    C22 C21 H21B . . 109.6 ?
    H21A C21 H21B . . 108.2 ?
    C23 C22 C21 . . 128.6(8) ?
    C23 C22 H22 . . 115.7 ?
    C21 C22 H22 . . 115.7 ?
    C25 C24 N10 . . 131.6(4) ?
    C25 C24 C29 . . 122.3(4) ?
    N10 C24 C29 . . 106.2(3) ?
    C26 C25 C24 . . 116.8(4) ?
    C26 C25 H25 . . 121.6 ?
    C24 C25 H25 . . 121.6 ?
    C25 C26 C27 . . 121.4(4) ?
    C25 C26 H26 . . 119.3 ?
    C27 C26 H26 . . 119.3 ?
    C28 C27 C26 . . 122.1(4) ?
    C28 C27 H27 . . 119.0 ?
    C26 C27 H27 . . 119.0 ?
    C29 C28 C27 . . 116.7(4) ?
    C29 C28 H28 . . 121.6 ?
    C27 C28 H28 . . 121.6 ?
    C28 C29 N11 . . 130.5(4) ?
    C28 C29 C24 . . 120.8(4) ?
    N11 C29 C24 . . 108.7(3) ?
    C31 C30 C35 . . 120.9(7) ?
    C31 C30 H30 . . 119.5 ?
    C35 C30 H30 . . 119.5 ?
    C30 C31 C32 . . 120.3(6) ?
    C30 C31 H31 . . 119.9 ?
    C32 C31 H31 . . 119.9 ?
    C33 C32 C31 . . 120.6(6) ?
    C33 C32 H32 . . 119.7 ?
    C31 C32 H32 . . 119.7 ?
    C34 C33 C32 . . 117.9(5) ?
    C34 C33 C36 . . 119.5(4) ?
    C32 C33 C36 . . 122.5(4) ?
    C33 C34 C35 . . 121.2(6) ?
    C33 C34 H34 . . 119.4 ?
    C35 C34 H34 . . 119.4 ?
    C30 C35 C34 . . 119.0(7) ?
    C30 C35 H35 . . 120.5 ?
    C34 C35 H35 . . 120.5 ?
    N12 C36 C33 . . 117.1(3) ?
    N12 C36 H36A . . 108.0 ?
    C33 C36 H36A . . 108.0 ?
    N12 C36 H36B . . 108.0 ?
    C33 C36 H36B . . 108.0 ?
    H36A C36 H36B . . 107.3 ?
    N12 C37 C38 . . 110.2(3) ?
    N12 C37 H37A . . 109.6 ?
    C38 C37 H37A . . 109.6 ?
    N12 C37 H37B . . 109.6 ?
    C38 C37 H37B . . 109.6 ?
    H37A C37 H37B . . 108.1 ?
    N13 C38 N14 . . 112.7(4) ?
    N13 C38 C37 . . 124.1(4) ?
    N14 C38 C37 . . 123.2(4) ?
    N14 C39 C40 . . 115.0(4) ?
    N14 C39 H39A . . 108.5 ?
    C40 C39 H39A . . 108.5 ?
    N14 C39 H39B . . 108.5 ?
    C40 C39 H39B . . 108.5 ?
    H39A C39 H39B . . 107.5 ?
    C41 C40 C39 . . 127.8(6) ?
    C41 C40 H40 . . 116.1 ?
    C39 C40 H40 . . 116.1 ?
    C40 C41 H41A . . 120.0 ?
    C40 C41 H41B . . 120.0 ?
    H41A C41 H41B . . 120.0 ?
    C43 C42 C47 . . 122.4(4) ?
    C43 C42 N14 . . 131.9(4) ?
    C47 C42 N14 . . 105.7(4) ?
    C44 C43 C42 . . 116.4(5) ?
    C44 C43 H43 . . 121.8 ?
    C42 C43 H43 . . 121.8 ?
    C43 C44 C45 . . 122.4(5) ?
    C43 C44 H44 . . 118.8 ?
    C45 C44 H44 . . 118.8 ?
    C46 C45 C44 . . 121.1(5) ?
    C46 C45 H45 . . 119.5 ?
    C44 C45 H45 . . 119.5 ?
    C45 C46 C47 . . 117.2(5) ?
    C45 C46 H46 . . 121.4 ?
    C47 C46 H46 . . 121.4 ?
    C42 C47 C46 . . 120.6(4) ?
    C42 C47 N13 . . 109.2(4) ?
    C46 C47 N13 . . 130.2(4) ?
    N12 C48 C49 . . 112.2(3) ?
    N12 C48 H48A . . 109.2 ?
    C49 C48 H48A . . 109.2 ?
    N12 C48 H48B . . 109.2 ?
    C49 C48 H48B . . 109.2 ?
    H48A C48 H48B . . 107.9 ?
    N15 C49 N16 . . 112.3(3) ?
    N15 C49 C48 . . 123.4(3) ?
    N16 C49 C48 . . 124.1(3) ?
    N16 C50 C51 . . 113.9(4) ?
    N16 C50 H50A . . 108.8 ?
    C51 C50 H50A . . 108.8 ?
    N16 C50 H50B . . 108.8 ?
    C51 C50 H50B . . 108.8 ?
    H50A C50 H50B . . 107.7 ?
    C52 C51 C50 . . 128.9(8) ?
    C52 C51 H51 . . 115.6 ?
    C50 C51 H51 . . 115.6 ?
    C51 C52 H52A . . 120.0 ?
    C51 C52 H52B . . 120.0 ?
    H52A C52 H52B . . 120.0 ?
    C54 C53 C58 . . 121.6(4) ?
    C54 C53 N16 . . 132.6(4) ?
    C58 C53 N16 . . 105.9(3) ?
    C55 C54 C53 . . 116.9(5) ?
    C55 C54 H54 . . 121.5 ?
    C53 C54 H54 . . 121.5 ?
    C54 C55 C56 . . 122.0(5) ?
    C54 C55 H55 . . 119.0 ?
    C56 C55 H55 . . 119.0 ?
    C57 C56 C55 . . 121.4(5) ?
    C57 C56 H56 . . 119.3 ?
    C55 C56 H56 . . 119.3 ?
    C56 C57 C58 . . 117.0(4) ?
    C56 C57 H57 . . 121.5 ?
    C58 C57 H57 . . 121.5 ?
    C57 C58 C53 . . 121.0(4) ?
    C57 C58 N15 . . 130.6(4) ?
    C53 C58 N15 . . 108.5(4) ?
    C22 C23 H23A . . 120.0 ?
    C22 C23 H23B . . 120.0 ?
    H23A C23 H23B . . 120.0 ?
    O2 N1 O3 . . 123.9(6) ?
    O2 N1 C60 . . 117.5(6) ?
    O3 N1 C60 . . 118.6(5) ?
    O5 N2 O4 . . 123.1(4) ?
    O5 N2 C62 . . 118.7(4) ?
    O4 N2 C62 . . 118.2(4) ?
    O6 N3 O7 . . 118.3(6) ?
    O6 N3 C64 . . 119.1(5) ?
    O7 N3 C64 . . 122.5(5) ?
    O1 C59 C60 . . 125.3(5) ?
    O1 C59 C64 . . 123.8(5) ?
    C60 C59 C64 . . 110.9(4) ?
    C61 C60 C59 . . 124.2(5) ?
    C61 C60 N1 . . 115.0(5) ?
    C59 C60 N1 . . 120.8(4) ?
    C60 C61 C62 . . 120.1(4) ?
    C60 C61 H61 . . 120.0 ?
    C62 C61 H61 . . 120.0 ?
    C61 C62 C63 . . 120.9(4) ?
    C61 C62 N2 . . 119.4(4) ?
    C63 C62 N2 . . 119.8(5) ?
    C62 C63 C64 . . 119.2(5) ?
    C62 C63 H63 . . 120.4 ?
    C64 C63 H63 . . 120.4 ?
    C63 C64 N3 . . 116.4(5) ?
    C63 C64 C59 . . 123.7(4) ?
    N3 C64 C59 . . 119.8(4) ?
    O9 N4 O10 . . 123.0(5) ?
    O9 N4 C70 . . 119.7(5) ?
    O10 N4 C70 . . 117.4(4) ?
    O11 N5 O12 . . 123.8(4) ?
    O11 N5 C68 . . 118.7(4) ?
    O12 N5 C68 . . 117.4(5) ?
    O14 N6 O13 . . 120.8(5) ?
    O14 N6 C66 . . 120.2(5) ?
    O13 N6 C66 . . 119.0(5) ?
    O8 C65 C66 . . 123.7(4) ?
    O8 C65 C70 . . 125.1(4) ?
    C66 C65 C70 . . 111.2(4) ?
    C69 C70 N4 . . 116.9(4) ?
    C69 C70 C65 . . 123.8(4) ?
    N4 C70 C65 . . 119.2(4) ?
    C70 C69 C68 . . 119.7(4) ?
    C70 C69 H69 . . 120.1 ?
    C68 C69 H69 . . 120.1 ?
    C69 C68 C67 . . 121.4(4) ?
    C69 C68 N5 . . 118.7(4) ?
    C67 C68 N5 . . 119.9(4) ?
    C66 C67 C68 . . 118.9(4) ?
    C66 C67 H67 . . 120.6 ?
    C68 C67 H67 . . 120.6 ?
    C67 C66 C65 . . 124.4(4) ?
    C67 C66 N6 . . 115.9(4) ?
    C65 C66 N6 . . 119.6(4) ?
loop_
    _geom_torsion_atom_site_label_1
    _geom_torsion_atom_site_label_2
    _geom_torsion_atom_site_label_3
    _geom_torsion_atom_site_label_4
    _geom_torsion_site_symmetry_1
    _geom_torsion_site_symmetry_2
    _geom_torsion_site_symmetry_3
    _geom_torsion_site_symmetry_4
    _geom_torsion
    _geom_torsion_publ_flag
    N15 Cd1 N7 C8 . . . . 43.7(5) ?
    N11 Cd1 N7 C8 . . . . 143.5(2) ?
    N9 Cd1 N7 C8 . . . . 27.8(2) ?
    N13 Cd1 N7 C8 . . . . -118.6(2) ?
    N12 Cd1 N7 C8 . . . . -51.9(2) ?
    N15 Cd1 N7 C19 . . . . -73.3(5) ?
    N11 Cd1 N7 C19 . . . . 26.6(2) ?
    N9 Cd1 N7 C19 . . . . -89.2(2) ?
    N13 Cd1 N7 C19 . . . . 124.5(2) ?
    N12 Cd1 N7 C19 . . . . -168.8(2) ?
    N15 Cd1 N7 C7 . . . . 166.4(4) ?
    N11 Cd1 N7 C7 . . . . -93.8(2) ?
    N9 Cd1 N7 C7 . . . . 150.5(2) ?
    N13 Cd1 N7 C7 . . . . 4.1(2) ?
    N12 Cd1 N7 C7 . . . . 70.8(2) ?
    N15 Cd1 N9 C9 . . . . 164.0(3) ?
    N11 Cd1 N9 C9 . . . . -83.4(3) ?
    N13 Cd1 N9 C9 . . . . 46.3(3) ?
    N7 Cd1 N9 C9 . . . . -19.8(2) ?
    N12 Cd1 N9 C9 . . . . 93.6(3) ?
    N15 Cd1 N9 C18 . . . . 3.0(3) ?
    N11 Cd1 N9 C18 . . . . 115.7(3) ?
    N13 Cd1 N9 C18 . . . . -114.6(3) ?
    N7 Cd1 N9 C18 . . . . 179.3(3) ?
    N12 Cd1 N9 C18 . . . . -67.3(3) ?
    N15 Cd1 N11 C20 . . . . 155.9(3) ?
    N9 Cd1 N11 C20 . . . . 52.3(3) ?
    N13 Cd1 N11 C20 . . . . -99.6(3) ?
    N7 Cd1 N11 C20 . . . . -9.9(3) ?
    N12 Cd1 N11 C20 . . . . -115.9(4) ?
    N15 Cd1 N11 C29 . . . . -31.8(4) ?
    N9 Cd1 N11 C29 . . . . -135.4(4) ?
    N13 Cd1 N11 C29 . . . . 72.7(4) ?
    N7 Cd1 N11 C29 . . . . 162.4(4) ?
    N12 Cd1 N11 C29 . . . . 56.3(6) ?
    N15 Cd1 N12 C37 . . . . 141.0(2) ?
    N11 Cd1 N12 C37 . . . . 47.6(5) ?
    N9 Cd1 N12 C37 . . . . -121.2(2) ?
    N13 Cd1 N12 C37 . . . . 30.0(2) ?
    N7 Cd1 N12 C37 . . . . -53.4(2) ?
    N15 Cd1 N12 C48 . . . . 25.1(2) ?
    N11 Cd1 N12 C48 . . . . -68.3(5) ?
    N9 Cd1 N12 C48 . . . . 122.9(2) ?
    N13 Cd1 N12 C48 . . . . -85.9(2) ?
    N7 Cd1 N12 C48 . . . . -169.3(2) ?
    N15 Cd1 N12 C36 . . . . -95.2(3) ?
    N11 Cd1 N12 C36 . . . . 171.4(4) ?
    N9 Cd1 N12 C36 . . . . 2.7(2) ?
    N13 Cd1 N12 C36 . . . . 153.9(3) ?
    N7 Cd1 N12 C36 . . . . 70.4(3) ?
    N15 Cd1 N13 C38 . . . . -85.0(3) ?
    N11 Cd1 N13 C38 . . . . 163.3(3) ?
    N9 Cd1 N13 C38 . . . . 31.4(4) ?
    N7 Cd1 N13 C38 . . . . 90.8(3) ?
    N12 Cd1 N13 C38 . . . . -21.2(3) ?
    N15 Cd1 N13 C47 . . . . 106.8(4) ?
    N11 Cd1 N13 C47 . . . . -4.9(4) ?
    N9 Cd1 N13 C47 . . . . -136.8(3) ?
    N7 Cd1 N13 C47 . . . . -77.4(4) ?
    N12 Cd1 N13 C47 . . . . 170.6(4) ?
    N11 Cd1 N15 C49 . . . . 153.1(3) ?
    N9 Cd1 N15 C49 . . . . -96.6(3) ?
    N13 Cd1 N15 C49 . . . . 50.3(3) ?
    N7 Cd1 N15 C49 . . . . -111.6(5) ?
    N12 Cd1 N15 C49 . . . . -11.1(3) ?
    N11 Cd1 N15 C58 . . . . -27.1(4) ?
    N9 Cd1 N15 C58 . . . . 83.2(4) ?
    N13 Cd1 N15 C58 . . . . -129.9(3) ?
    N7 Cd1 N15 C58 . . . . 68.2(6) ?
    N12 Cd1 N15 C58 . . . . 168.7(4) ?
    C6 C1 C2 C3 . . . . 0.3(8) ?
    C1 C2 C3 C4 . . . . -1.1(7) ?
    C2 C3 C4 C5 . . . . 1.7(7) ?
    C2 C3 C4 C7 . . . . 179.5(4) ?
    C3 C4 C5 C6 . . . . -1.5(7) ?
    C7 C4 C5 C6 . . . . -179.3(4) ?
    C2 C1 C6 C5 . . . . -0.2(9) ?
    C4 C5 C6 C1 . . . . 0.8(8) ?
    C8 N7 C7 C4 . . . . -57.4(4) ?
    C19 N7 C7 C4 . . . . 67.7(4) ?
    Cd1 N7 C7 C4 . . . . -177.1(3) ?
    C3 C4 C7 N7 . . . . 87.4(5) ?
    C5 C4 C7 N7 . . . . -94.9(5) ?
    C19 N7 C8 C9 . . . . 80.2(4) ?
    C7 N7 C8 C9 . . . . -153.8(3) ?
    Cd1 N7 C8 C9 . . . . -32.3(3) ?
    C18 N9 C9 N8 . . . . -0.8(4) ?
    Cd1 N9 C9 N8 . . . . -166.9(2) ?
    C18 N9 C9 C8 . . . . 175.0(3) ?
    Cd1 N9 C9 C8 . . . . 8.8(4) ?
    C13 N8 C9 N9 . . . . 1.5(4) ?
    C10 N8 C9 N9 . . . . -177.1(3) ?
    C13 N8 C9 C8 . . . . -174.3(3) ?
    C10 N8 C9 C8 . . . . 7.0(6) ?
    N7 C8 C9 N9 . . . . 18.9(5) ?
    N7 C8 C9 N8 . . . . -165.7(3) ?
    C9 N8 C10 C11 . . . . -90.1(5) ?
    C13 N8 C10 C11 . . . . 91.5(5) ?
    N8 C10 C11 C12 . . . . 130.7(5) ?
    C9 N8 C13 C14 . . . . 177.6(4) ?
    C10 N8 C13 C14 . . . . -3.7(6) ?
    C9 N8 C13 C18 . . . . -1.6(4) ?
    C10 N8 C13 C18 . . . . 177.1(3) ?
    N8 C13 C14 C15 . . . . -179.1(4) ?
    C18 C13 C14 C15 . . . . 0.0(6) ?
    C13 C14 C15 C16 . . . . -0.3(6) ?
    C14 C15 C16 C17 . . . . -0.2(7) ?
    C15 C16 C17 C18 . . . . 1.1(6) ?
    C16 C17 C18 C13 . . . . -1.4(6) ?
    C16 C17 C18 N9 . . . . 177.4(4) ?
    N8 C13 C18 C17 . . . . -179.8(3) ?
    C14 C13 C18 C17 . . . . 0.9(6) ?
    N8 C13 C18 N9 . . . . 1.2(4) ?
    C14 C13 C18 N9 . . . . -178.1(3) ?
    C9 N9 C18 C17 . . . . -179.2(4) ?
    Cd1 N9 C18 C17 . . . . -16.8(6) ?
    C9 N9 C18 C13 . . . . -0.3(4) ?
    Cd1 N9 C18 C13 . . . . 162.1(3) ?
    C8 N7 C19 C20 . . . . -153.8(3) ?
    C7 N7 C19 C20 . . . . 80.1(4) ?
    Cd1 N7 C19 C20 . . . . -39.1(3) ?
    C29 N11 C20 N10 . . . . -0.3(4) ?
    Cd1 N11 C20 N10 . . . . 174.3(2) ?
    C29 N11 C20 C19 . . . . 175.0(3) ?
    Cd1 N11 C20 C19 . . . . -10.4(5) ?
    C24 N10 C20 N11 . . . . 0.8(4) ?
    C21 N10 C20 N11 . . . . -177.4(4) ?
    C24 N10 C20 C19 . . . . -174.4(4) ?
    C21 N10 C20 C19 . . . . 7.3(6) ?
    N7 C19 C20 N11 . . . . 37.6(5) ?
    N7 C19 C20 N10 . . . . -147.7(3) ?
    C20 N10 C21 C22 . . . . 103.4(5) ?
    C24 N10 C21 C22 . . . . -74.5(5) ?
    N10 C21 C22 C23 . . . . -145.9(7) ?
    C20 N10 C24 C25 . . . . 179.5(4) ?
    C21 N10 C24 C25 . . . . -2.2(7) ?
    C20 N10 C24 C29 . . . . -0.9(4) ?
    C21 N10 C24 C29 . . . . 177.4(4) ?
    N10 C24 C25 C26 . . . . 178.7(4) ?
    C29 C24 C25 C26 . . . . -0.9(7) ?
    C24 C25 C26 C27 . . . . -0.3(8) ?
    C25 C26 C27 C28 . . . . 0.5(8) ?
    C26 C27 C28 C29 . . . . 0.6(8) ?
    C27 C28 C29 N11 . . . . -179.8(4) ?
    C27 C28 C29 C24 . . . . -1.8(7) ?
    C20 N11 C29 C28 . . . . 177.9(5) ?
    Cd1 N11 C29 C28 . . . . 5.1(7) ?
    C20 N11 C29 C24 . . . . -0.3(4) ?
    Cd1 N11 C29 C24 . . . . -173.1(3) ?
    C25 C24 C29 C28 . . . . 2.0(7) ?
    N10 C24 C29 C28 . . . . -177.7(4) ?
    C25 C24 C29 N11 . . . . -179.6(4) ?
    N10 C24 C29 N11 . . . . 0.8(4) ?
    C35 C30 C31 C32 . . . . 1.1(11) ?
    C30 C31 C32 C33 . . . . 1.4(9) ?
    C31 C32 C33 C34 . . . . -2.2(7) ?
    C31 C32 C33 C36 . . . . 176.5(4) ?
    C32 C33 C34 C35 . . . . 0.7(8) ?
    C36 C33 C34 C35 . . . . -178.1(5) ?
    C31 C30 C35 C34 . . . . -2.7(12) ?
    C33 C34 C35 C30 . . . . 1.8(11) ?
    C37 N12 C36 C33 . . . . -69.1(5) ?
    C48 N12 C36 C33 . . . . 56.7(5) ?
    Cd1 N12 C36 C33 . . . . 171.3(3) ?
    C34 C33 C36 N12 . . . . -105.4(5) ?
    C32 C33 C36 N12 . . . . 75.9(5) ?
    C48 N12 C37 C38 . . . . 75.2(4) ?
    C36 N12 C37 C38 . . . . -158.1(3) ?
    Cd1 N12 C37 C38 . . . . -35.3(3) ?
    C47 N13 C38 N14 . . . . -0.3(4) ?
    Cd1 N13 C38 N14 . . . . -171.6(2) ?
    C47 N13 C38 C37 . . . . -179.4(4) ?
    Cd1 N13 C38 C37 . . . . 9.2(5) ?
    C42 N14 C38 N13 . . . . 0.7(5) ?
    C39 N14 C38 N13 . . . . 176.2(4) ?
    C42 N14 C38 C37 . . . . 179.9(4) ?
    C39 N14 C38 C37 . . . . -4.6(6) ?
    N12 C37 C38 N13 . . . . 22.1(5) ?
    N12 C37 C38 N14 . . . . -157.0(4) ?
    C38 N14 C39 C40 . . . . -80.3(6) ?
    C42 N14 C39 C40 . . . . 94.4(5) ?
    N14 C39 C40 C41 . . . . 5.7(9) ?
    C38 N14 C42 C43 . . . . -179.2(5) ?
    C39 N14 C42 C43 . . . . 5.2(8) ?
    C38 N14 C42 C47 . . . . -0.9(5) ?
    C39 N14 C42 C47 . . . . -176.5(4) ?
    C47 C42 C43 C44 . . . . -1.1(8) ?
    N14 C42 C43 C44 . . . . 177.0(5) ?
    C42 C43 C44 C45 . . . . 0.6(9) ?
    C43 C44 C45 C46 . . . . 0.5(10) ?
    C44 C45 C46 C47 . . . . -0.9(8) ?
    C43 C42 C47 C46 . . . . 0.7(7) ?
    N14 C42 C47 C46 . . . . -177.9(4) ?
    C43 C42 C47 N13 . . . . 179.3(4) ?
    N14 C42 C47 N13 . . . . 0.8(5) ?
    C45 C46 C47 C42 . . . . 0.4(7) ?
    C45 C46 C47 N13 . . . . -177.9(5) ?
    C38 N13 C47 C42 . . . . -0.3(5) ?
    Cd1 N13 C47 C42 . . . . 169.0(3) ?
    C38 N13 C47 C46 . . . . 178.1(5) ?
    Cd1 N13 C47 C46 . . . . -12.5(7) ?
    C37 N12 C48 C49 . . . . -148.0(3) ?
    C36 N12 C48 C49 . . . . 84.7(4) ?
    Cd1 N12 C48 C49 . . . . -35.4(3) ?
    C58 N15 C49 N16 . . . . -0.5(4) ?
    Cd1 N15 C49 N16 . . . . 179.4(2) ?
    C58 N15 C49 C48 . . . . 173.9(3) ?
    Cd1 N15 C49 C48 . . . . -6.3(5) ?
    C53 N16 C49 N15 . . . . 1.5(4) ?
    C50 N16 C49 N15 . . . . -180.0(4) ?
    C53 N16 C49 C48 . . . . -172.8(3) ?
    C50 N16 C49 C48 . . . . 5.7(6) ?
    N12 C48 C49 N15 . . . . 33.1(5) ?
    N12 C48 C49 N16 . . . . -153.1(3) ?
    C49 N16 C50 C51 . . . . 104.0(5) ?
    C53 N16 C50 C51 . . . . -77.7(6) ?
    N16 C50 C51 C52 . . . . 2.6(11) ?
    C49 N16 C53 C54 . . . . 176.6(4) ?
    C50 N16 C53 C54 . . . . -1.9(7) ?
    C49 N16 C53 C58 . . . . -1.9(4) ?
    C50 N16 C53 C58 . . . . 179.6(4) ?
    C58 C53 C54 C55 . . . . -1.3(7) ?
    N16 C53 C54 C55 . . . . -179.6(4) ?
    C53 C54 C55 C56 . . . . -0.9(7) ?
    C54 C55 C56 C57 . . . . 1.3(8) ?
    C55 C56 C57 C58 . . . . 0.7(7) ?
    C56 C57 C58 C53 . . . . -2.9(6) ?
    C56 C57 C58 N15 . . . . 177.6(4) ?
    C54 C53 C58 C57 . . . . 3.3(6) ?
    N16 C53 C58 C57 . . . . -178.0(4) ?
    C54 C53 C58 N15 . . . . -177.1(4) ?
    N16 C53 C58 N15 . . . . 1.6(4) ?
    C49 N15 C58 C57 . . . . 178.8(4) ?
    Cd1 N15 C58 C57 . . . . -1.0(7) ?
    C49 N15 C58 C53 . . . . -0.7(4) ?
    Cd1 N15 C58 C53 . . . . 179.5(3) ?
    O1 C59 C60 C61 . . . . -170.5(5) ?
    C64 C59 C60 C61 . . . . 10.1(6) ?
    O1 C59 C60 N1 . . . . 10.2(7) ?
    C64 C59 C60 N1 . . . . -169.2(4) ?
    O2 N1 C60 C61 . . . . 152.5(5) ?
    O3 N1 C60 C61 . . . . -26.6(7) ?
    O2 N1 C60 C59 . . . . -28.1(8) ?
    O3 N1 C60 C59 . . . . 152.8(5) ?
    C59 C60 C61 C62 . . . . -3.2(7) ?
    N1 C60 C61 C62 . . . . 176.2(4) ?
    C60 C61 C62 C63 . . . . -5.7(7) ?
    C60 C61 C62 N2 . . . . 172.8(4) ?
    O5 N2 C62 C61 . . . . 171.5(4) ?
    O4 N2 C62 C61 . . . . -9.3(6) ?
    O5 N2 C62 C63 . . . . -9.9(6) ?
    O4 N2 C62 C63 . . . . 169.3(4) ?
    C61 C62 C63 C64 . . . . 6.2(7) ?
    N2 C62 C63 C64 . . . . -172.4(4) ?
    C62 C63 C64 N3 . . . . 179.0(4) ?
    C62 C63 C64 C59 . . . . 2.1(7) ?
    O6 N3 C64 C63 . . . . 3.6(9) ?
    O7 N3 C64 C63 . . . . -175.3(5) ?
    O6 N3 C64 C59 . . . . -179.4(7) ?
    O7 N3 C64 C59 . . . . 1.7(8) ?
    O1 C59 C64 C63 . . . . 171.0(4) ?
    C60 C59 C64 C63 . . . . -9.6(6) ?
    O1 C59 C64 N3 . . . . -5.8(7) ?
    C60 C59 C64 N3 . . . . 173.6(4) ?
    O9 N4 C70 C69 . . . . -164.1(4) ?
    O10 N4 C70 C69 . . . . 15.5(6) ?
    O9 N4 C70 C65 . . . . 20.5(6) ?
    O10 N4 C70 C65 . . . . -159.9(4) ?
    O8 C65 C70 C69 . . . . -166.8(4) ?
    C66 C65 C70 C69 . . . . 9.4(6) ?
    O8 C65 C70 N4 . . . . 8.3(6) ?
    C66 C65 C70 N4 . . . . -175.5(4) ?
    N4 C70 C69 C68 . . . . 179.5(4) ?
    C65 C70 C69 C68 . . . . -5.3(6) ?
    C70 C69 C68 C67 . . . . -1.3(6) ?
    C70 C69 C68 N5 . . . . 175.6(4) ?
    O11 N5 C68 C69 . . . . -4.9(6) ?
    O12 N5 C68 C69 . . . . 175.8(4) ?
    O11 N5 C68 C67 . . . . 172.0(4) ?
    O12 N5 C68 C67 . . . . -7.2(6) ?
    C69 C68 C67 C66 . . . . 2.7(6) ?
    N5 C68 C67 C66 . . . . -174.2(4) ?
    C68 C67 C66 C65 . . . . 2.5(7) ?
    C68 C67 C66 N6 . . . . 178.6(4) ?
    O8 C65 C66 C67 . . . . 168.2(4) ?
    C70 C65 C66 C67 . . . . -8.0(6) ?
    O8 C65 C66 N6 . . . . -7.7(7) ?
    C70 C65 C66 N6 . . . . 176.1(4) ?
    O14 N6 C66 C67 . . . . 156.6(5) ?
    O13 N6 C66 C67 . . . . -25.3(7) ?
    O14 N6 C66 C65 . . . . -27.1(7) ?
    O13 N6 C66 C65 . . . . 150.9(6) ?
loop_
    _geom_hbond_atom_site_label_D
    _geom_hbond_atom_site_label_H
    _geom_hbond_atom_site_label_A
    _geom_hbond_site_symmetry_A
    _geom_hbond_distance_DH
    _geom_hbond_distance_HA
    _geom_hbond_distance_DA
    _geom_hbond_angle_DHA
    C3 H3 O5 1_455 0.93 2.49 3.265(6) 140
    C8 H8A O10 2_656 0.97 2.60 3.532(6) 162
    C8 H8B O4 1_455 0.97 2.40 3.363(6) 171
    C21 H21A O8 2_656 0.97 2.39 3.277(7) 151
    C21 H21B O8 . 0.97 2.38 3.110(7) 132
    C37 H37A O1 2_665 0.97 2.51 3.463(5) 168
    C39 H39B O1 2_665 0.97 2.40 3.357(7) 168
    C39 H39B O2 2_665 0.97 2.47 3.101(8) 123
    C50 H50A O7 2_665 0.97 2.51 3.472(7) 172
    C50 H50B O1 . 0.97 2.28 3.109(7) 142
