# Supplementary material for: Bis[N,N-bis­(1-allyl-1H-benzimidazol-2-ylmethyl-κN 3)benzyl­amine-κN]cadmium dipicrate
Source: Acta Crystallogr Sect E Struct Rep Online. 2011 May 25;67(Pt 6):m800–1. doi: 10.1107/S1600536811019180 (PMC3120489; doi:10.1107/S1600536811019180)
Supplement: Supplementary file 2 [file e-67-0m800-Isup2.hkl]

# 
# h,k,l, Fc-squared, Fo-squared, sigma(Fo-squared) and status flag 
# 
data_I
_shelx_title ' 1 in  P-1' 
_shelx_refln_list_code          4 
_shelx_F_calc_maximum      400.01 
_exptl_crystal_F_000      1508.00 
_reflns_d_resolution_high  0.8409 
 
loop_ 
 _symmetry_equiv_pos_as_xyz 
 'x, y, z' 
 '-x, -y, -z' 
 
_cell_length_a    13.9030 
_cell_length_b    14.1460 
_cell_length_c    19.3300 
_cell_angle_alpha  90.595 
_cell_angle_beta  110.890 
_cell_angle_gamma 106.325 
 
_shelx_F_squared_multiplier     1.000 
 
loop_ 
 _refln_index_h 
 _refln_index_k 
 _refln_index_l 
 _refln_F_squared_calc 
 _refln_F_squared_meas 
 _refln_F_squared_sigma 
 _refln_observed_status 
   2   0   0      129.94      201.85     19.43 o 
   3   0   0      546.32      405.56     17.41 o 
   4   0   0       57.54       69.38     18.86 o 
   5   0   0     1782.82     1854.45     42.16 o 
   6   0   0       54.40       39.30     20.61 o 
   7   0   0     2372.76     2526.59     58.07 o 
   8   0   0     1474.18     1453.61     46.43 o 
   9   0   0     1121.76     1075.61     43.38 o 
  10   0   0     1345.44     1486.19     53.56 o 
  11   0   0      302.60      307.43     39.70 o 
  12   0   0      489.83      522.35     50.23 o 
  13   0   0      363.23      293.05     53.96 o 
 -13   1   0      303.76      370.89     51.45 o 
 -12   1   0      599.37      740.15     44.84 o 
 -11   1   0     1106.72     1203.80     51.56 o 
 -10   1   0      118.97      103.35     21.57 o 
  -9   1   0       51.79       43.80     16.27 o 
  -8   1   0       99.58      116.10     18.64 o 
  -7   1   0      607.91      589.65     28.31 o 
  -6   1   0      791.90      750.80     29.61 o 
  -5   1   0      171.07      188.51     16.18 o 
  -4   1   0       18.58        9.95      5.74 o 
  -3   1   0     3650.46     3551.55     96.96 o 
  -2   1   0     7206.41     7210.19     86.74 o 
   1   1   0        4.04       15.10      5.19 o 
   2   1   0     1581.47     1739.83     46.40 o 
   3   1   0      832.78      938.73     24.09 o 
   4   1   0     8745.41     8163.63    120.11 o 
   5   1   0     5802.36     5269.76     81.69 o 
   6   1   0     7198.93     7223.75    108.10 o 
   7   1   0     2574.33     2641.81     59.80 o 
   8   1   0     1175.06     1332.37     44.68 o 
   9   1   0     3764.01     4080.74    113.01 o 
  10   1   0      342.42      290.88     29.14 o 
  11   1   0       19.26      -17.62     28.19 o 
  12   1   0      428.43      546.88     61.70 o 
  13   1   0      336.45      336.06     57.47 o 
  14   1   0      150.27      119.84     47.70 o 
 -14   2   0      100.64      111.86     40.05 o 
 -13   2   0      175.87      201.17     43.51 o 
 -12   2   0      222.58      272.28     45.29 o 
 -11   2   0      311.93      263.96     33.84 o 
 -10   2   0      615.78      681.98     38.33 o 
  -9   2   0     1125.42     1053.98     41.03 o 
  -8   2   0     4022.85     3997.71     82.14 o 
  -7   2   0      874.57      911.16     31.02 o 
  -6   2   0     2396.50     2553.59     42.90 o 
  -5   2   0     1335.25     1560.67     29.75 o 
  -4   2   0     1837.40     1712.23     28.50 o 
  -3   2   0     5169.53     5283.90     73.99 o 
  -2   2   0     2299.88     1826.55     33.06 o 
  -1   2   0       19.80       36.09      4.93 o 
   0   2   0      154.16       95.69      8.76 o 
   1   2   0       12.54       39.28     10.01 o 
   2   2   0     8684.41     8341.02    152.16 o 
   3   2   0     1221.37     1797.61     33.63 o 
   4   2   0     3150.98     3269.94     54.96 o 
   5   2   0      782.34      758.82     27.00 o 
   6   2   0     2526.70     2599.06     55.70 o 
   7   2   0     1315.13     1490.92     44.48 o 
   8   2   0      356.08      325.78     37.60 o 
   9   2   0      440.80      456.92     31.58 o 
  10   2   0      685.18      664.56     61.16 o 
  11   2   0      682.40      726.26     68.74 o 
  12   2   0      214.58      217.53     47.87 o 
  13   2   0      310.67      246.62     55.65 o 
  14   2   0      155.54      130.03     48.39 o 
 -15   3   0       21.12       25.60     39.41 o 
 -14   3   0       38.81       45.16     36.29 o 
 -13   3   0        1.14       12.55     30.49 o 
 -12   3   0       10.64      -10.78     28.67 o 
 -11   3   0      365.70      347.96     46.03 o 
 -10   3   0      772.09      752.31     31.24 o 
  -9   3   0      101.96      115.90     15.41 o 
  -8   3   0      887.25      860.10     28.24 o 
  -7   3   0       60.18       58.10     11.11 o 
  -6   3   0     1026.01     1098.37     26.77 o 
  -5   3   0       55.77       95.44      9.37 o 
  -4   3   0     7763.03     8381.74    201.34 o 
  -3   3   0     6861.25     6786.39     92.30 o 
  -2   3   0     4899.21     5296.62    103.55 o 
  -1   3   0     1574.41     1595.66     22.89 o 
   0   3   0     1013.63      827.22     29.88 o 
   1   3   0     2278.62     2153.32     57.26 o 
   2   3   0     1196.98      995.32     41.04 o 
   3   3   0       51.16       55.99     16.23 o 
   4   3   0      187.18      225.89     33.82 o 
   5   3   0      784.28      741.70     26.46 o 
   6   3   0      358.71      274.70     30.54 o 
   7   3   0      407.93      399.04     27.69 o 
   8   3   0     1058.09     1019.22     66.18 o 
   9   3   0      888.32      916.53     66.89 o 
  10   3   0      599.60      511.84     57.35 o 
  11   3   0       78.87       73.36     39.61 o 
  12   3   0        5.84       45.56     37.63 o 
  13   3   0       25.96      -49.37     32.91 o 
 -15   4   0       31.67       10.86     36.07 o 
 -14   4   0       43.74       98.62     41.51 o 
 -13   4   0        0.34       21.68     30.89 o 
 -12   4   0        4.70       17.90     32.48 o 
 -11   4   0      562.74      554.03     39.50 o 
 -10   4   0      830.82      783.78     40.00 o 
  -9   4   0        1.94        4.43     11.25 o 
  -8   4   0     1375.49     1487.37     35.69 o 
  -7   4   0     2025.40     2465.79     43.55 o 
  -6   4   0     2973.24     2756.56     49.40 o 
  -5   4   0     3846.57     3750.55     95.78 o 
  -4   4   0     1967.76     1817.87     43.14 o 
  -3   4   0     5256.95     4606.40     71.57 o 
  -2   4   0      847.73      715.85     22.70 o 
  -1   4   0     4534.52     4685.43     52.69 o 
   0   4   0      857.69     1199.50     40.22 o 
   1   4   0      784.25      525.99     30.54 o 
   2   4   0      734.87      475.39     31.73 o 
   3   4   0     5030.21     5075.45    121.52 o 
   4   4   0     1940.09     2130.48     67.32 o 
   5   4   0     7948.57     8976.99    152.28 o 
   6   4   0     2571.65     2900.36     98.25 o 
   7   4   0      443.26      440.76     47.96 o 
   8   4   0      483.03      474.89     52.12 o 
   9   4   0       72.02      107.45     35.84 o 
  10   4   0      287.98      329.01     51.89 o 
  11   4   0      178.41      192.39     47.20 o 
  12   4   0      393.25      395.71     63.30 o 
  13   4   0      142.42       72.32     43.77 o 
 -15   5   0       33.94       53.17     42.60 o 
 -14   5   0      126.16      131.40     44.55 o 
 -13   5   0      843.36      921.78     51.87 o 
 -12   5   0     2240.36     2261.47     72.75 o 
 -11   5   0     2185.86     2224.58     69.57 o 
 -10   5   0       27.33       13.04     17.56 o 
  -9   5   0      390.57      449.30     31.55 o 
  -8   5   0      699.73      709.99     35.05 o 
  -7   5   0     1957.90     1798.49     34.32 o 
  -6   5   0      369.68      391.78     35.50 o 
  -5   5   0      804.97      764.16     31.76 o 
  -4   5   0     4480.70     4599.43     77.88 o 
  -3   5   0     6571.24     7080.15    101.05 o 
  -2   5   0     1046.85     1015.29     21.04 o 
  -1   5   0     1197.98     1236.55     23.69 o 
   0   5   0     2363.17     2538.67     41.01 o 
   1   5   0     4853.11     5102.20    114.13 o 
   2   5   0     6670.72     6338.00    140.39 o 
   3   5   0      795.71      665.75     43.40 o 
   4   5   0     2983.29     2694.28     92.52 o 
   5   5   0        5.53        2.93     19.40 o 
   6   5   0      313.44      267.21     39.25 o 
   7   5   0        3.11       -4.36     23.30 o 
   8   5   0     2578.16     2495.06    109.82 o 
   9   5   0      393.18      341.89     51.52 o 
  10   5   0     1019.10     1075.82     83.18 o 
  11   5   0      300.40      249.82     51.79 o 
  12   5   0      120.67      145.55     47.57 o 
 -15   6   0      364.55      330.34     59.02 o 
 -14   6   0      713.93      845.17     53.63 o 
 -13   6   0      568.79      598.69     45.25 o 
 -12   6   0       17.25       36.70     22.76 o 
 -11   6   0      251.83      252.26     30.75 o 
 -10   6   0      387.74      377.94     32.32 o 
  -9   6   0      352.40      380.57     30.88 o 
  -8   6   0      425.80      400.42     30.02 o 
  -7   6   0     3770.30     3878.50     83.20 o 
  -6   6   0    10097.03    10578.51    153.05 o 
  -5   6   0     2191.16     2001.67     52.05 o 
  -4   6   0      296.91      214.92     19.27 o 
  -3   6   0    15292.07    15129.00    146.89 o 
  -2   6   0     7827.84     7777.11     85.24 o 
  -1   6   0     1022.33      979.76     28.90 o 
   0   6   0       54.22      104.25      9.97 o 
   1   6   0        4.51       18.90     15.73 o 
   2   6   0      142.96      183.42     28.94 o 
   3   6   0      642.35      475.82     40.86 o 
   4   6   0      798.50      913.45     58.05 o 
   5   6   0      780.36      754.68     55.59 o 
   6   6   0      769.70      950.93     66.70 o 
   7   6   0     1302.86     1506.15     84.83 o 
   8   6   0      941.71      875.58     71.19 o 
   9   6   0     1149.08     1147.94     83.66 o 
  10   6   0      596.45      502.23     66.31 o 
  11   6   0       61.14      100.40     41.19 o 
  12   6   0       29.32       55.41     43.84 o 
 -15   7   0      158.67       42.79     46.32 o 
 -14   7   0       89.38       80.43     29.27 o 
 -13   7   0       30.65       61.63     26.96 o 
 -12   7   0       79.42       90.93     25.67 o 
 -11   7   0        6.65       -3.33     20.99 o 
 -10   7   0      262.95      247.44     30.52 o 
  -9   7   0     1151.29      965.96     63.07 o 
  -8   7   0      702.24      675.19     39.89 o 
  -7   7   0     2931.97     2664.37     76.77 o 
  -6   7   0     1502.98     1391.27    137.73 o 
  -5   7   0     7351.86     7371.25    117.52 o 
  -4   7   0       34.78       55.10     14.43 o 
  -3   7   0      521.89      589.17     23.35 o 
  -2   7   0     2354.35     2207.10     38.07 o 
  -1   7   0     2363.84     2631.27     42.05 o 
   0   7   0     1556.69     1443.13     32.15 o 
   1   7   0     1040.68     1135.06     55.56 o 
   2   7   0     1907.28     1979.66     77.70 o 
   3   7   0      743.21      670.40     49.13 o 
   4   7   0     1398.05     1378.00     72.01 o 
   5   7   0      471.11      420.62     47.89 o 
   6   7   0      355.34      427.47     52.25 o 
   7   7   0       91.54      103.17     39.85 o 
   8   7   0      143.58      110.27     39.54 o 
   9   7   0       70.78       47.07     37.90 o 
  10   7   0      206.17      159.60     48.99 o 
  11   7   0      496.04      570.71     72.09 o 
 -15   8   0      108.90      134.05     53.23 o 
 -14   8   0      351.73      528.07     47.01 o 
 -13   8   0      505.09      518.70     45.17 o 
 -12   8   0      458.64      550.40     69.77 o 
 -11   8   0     1232.30     1338.33     77.04 o 
 -10   8   0        1.12      -24.35     20.20 o 
  -9   8   0     1264.80     1279.16     53.45 o 
  -8   8   0      277.66      251.32     27.68 o 
  -7   8   0     1189.29     1244.03     49.07 o 
  -6   8   0       20.73       37.69     16.09 o 
  -5   8   0      423.78      501.58     30.80 o 
  -4   8   0     1460.84     1425.98     30.07 o 
  -3   8   0     3970.63     4014.36     57.38 o 
  -2   8   0      301.31      264.83     17.57 o 
  -1   8   0     1108.55     1048.65     39.84 o 
   0   8   0     1040.85     1055.23     28.36 o 
   1   8   0     1820.57     1645.90     69.30 o 
   2   8   0      909.36      985.91     58.09 o 
   3   8   0      390.96      513.99     50.32 o 
   4   8   0       64.94       55.59     29.84 o 
   5   8   0       20.66       20.83     30.52 o 
   6   8   0        5.06       13.50     30.34 o 
   7   8   0     1824.09     1776.61    101.01 o 
   8   8   0      284.36      243.44     50.30 o 
   9   8   0      232.31      168.25     47.12 o 
  10   8   0      202.26      103.35     45.00 o 
 -14   9   0       63.34       85.18     29.66 o 
 -13   9   0       10.77        5.77     24.48 o 
 -12   9   0        2.19       -2.05     22.29 o 
 -11   9   0      480.27      454.91     69.59 o 
 -10   9   0        5.02       -6.75     23.81 o 
  -9   9   0      248.36      245.63     32.25 o 
  -8   9   0     3840.38     3703.88     89.39 o 
  -7   9   0     1681.49     1695.00     58.29 o 
  -6   9   0     1474.15     1450.97     51.84 o 
  -5   9   0      450.69      477.92     31.63 o 
  -4   9   0     1359.30     1398.98     46.57 o 
  -3   9   0        5.42        0.50      9.08 o 
  -2   9   0      268.74      267.25     17.05 o 
  -1   9   0      382.92      367.69     38.43 o 
   0   9   0      295.60      244.43     32.17 o 
   1   9   0       99.91      117.22     29.60 o 
   2   9   0      388.24      360.68     44.02 o 
   3   9   0     1279.65     1381.77     75.85 o 
   4   9   0      234.16      319.88     48.78 o 
   5   9   0      223.80      267.03     49.21 o 
   6   9   0     1094.24     1002.07     75.83 o 
   7   9   0      254.69      251.33     50.24 o 
   8   9   0       60.81        3.10     37.35 o 
   9   9   0        0.81       11.13     39.06 o 
 -14  10   0        6.57       30.43     34.78 o 
 -13  10   0      238.97      250.50     35.80 o 
 -12  10   0       73.22       86.92     28.04 o 
 -11  10   0      482.41      496.43     42.53 o 
 -10  10   0     1449.92     1320.64     59.19 o 
  -9  10   0     4081.08     3729.67    108.69 o 
  -8  10   0     1086.78     1034.73     50.30 o 
  -7  10   0     1099.96     1038.26     49.75 o 
  -6  10   0       40.17       72.20     24.08 o 
  -5  10   0      338.24      281.38     34.04 o 
  -4  10   0      201.91      213.04     24.05 o 
  -3  10   0     2339.98     2395.75     60.61 o 
  -2  10   0     1170.44     1240.92     44.41 o 
  -1  10   0       40.02       52.00     18.06 o 
   0  10   0      475.53      431.36     30.92 o 
   1  10   0     1006.33     1073.71     63.33 o 
   2  10   0      141.73      100.95     32.22 o 
   3  10   0      554.17      523.41     54.69 o 
   4  10   0       56.72       42.87     33.23 o 
   5  10   0       20.19       17.38     35.43 o 
   6  10   0        0.40      -37.03     24.68 o 
   7  10   0      243.34      239.61     53.15 o 
   8  10   0      177.77      201.74     53.65 o 
   9  10   0       54.48       78.11     51.53 o 
 -14  11   0      288.54      355.93     53.24 o 
 -13  11   0      108.66      109.81     62.44 o 
 -12  11   0       11.75       33.43     24.44 o 
 -11  11   0      117.71      110.80     29.84 o 
 -10  11   0      106.66      113.32     28.11 o 
  -9  11   0      186.13      159.92     29.71 o 
  -8  11   0       76.63       67.14     24.10 o 
  -7  11   0      227.12      234.52     30.69 o 
  -6  11   0     1383.89     1406.94     55.00 o 
  -5  11   0     1333.82     1251.72     50.53 o 
  -4  11   0      325.58      349.83     29.93 o 
  -3  11   0     2539.88     2624.49    106.51 o 
  -2  11   0     1416.68     1521.18     81.98 o 
  -1  11   0      482.39      476.68     36.85 o 
   0  11   0      171.80      185.12     27.25 o 
   1  11   0      206.03      175.82     39.29 o 
   2  11   0      142.49       82.27     36.97 o 
   3  11   0      720.53      753.26     69.01 o 
   4  11   0      706.88      680.31     67.92 o 
   5  11   0      588.41      693.30     71.51 o 
   6  11   0      222.65      250.17     53.18 o 
   7  11   0       80.86       64.54     44.08 o 
   8  11   0        0.53      -50.90     38.68 o 
 -13  12   0       74.78       99.49     33.46 o 
 -12  12   0       75.47      160.53     33.75 o 
 -11  12   0      195.59      211.12     34.48 o 
 -10  12   0      659.01      641.00     47.50 o 
  -9  12   0      173.02      159.57     31.68 o 
  -8  12   0      249.27      220.27     32.33 o 
  -7  12   0     1091.20     1031.51     51.73 o 
  -6  12   0      811.08      809.56     46.34 o 
  -5  12   0       79.13       77.79     22.99 o 
  -4  12   0       38.23       40.15     36.55 o 
  -3  12   0      474.31      549.19     61.14 o 
  -2  12   0      120.41       97.84     40.58 o 
  -1  12   0      474.62      398.23     52.78 o 
   0  12   0      494.07      462.27    130.44 o 
   1  12   0      537.91      524.92     40.17 o 
   2  12   0     1006.75     1102.31     77.66 o 
   3  12   0     1391.27     1301.19     85.42 o 
   4  12   0      573.70      632.88     71.04 o 
   5  12   0        3.52      -37.42     32.55 o 
   6  12   0       15.65        7.49     36.98 o 
 -12  13   0      411.90      433.88     45.35 o 
 -11  13   0      205.88      212.08     36.08 o 
 -10  13   0      110.80       69.26     28.31 o 
  -9  13   0      293.87      287.35     96.03 o 
  -8  13   0       45.95        4.14     26.12 o 
  -7  13   0       77.52       75.55     25.36 o 
  -6  13   0        8.09       79.06     41.54 o 
  -5  13   0        7.11        9.34     31.69 o 
  -4  13   0      197.92      300.32     52.37 o 
  -3  13   0     1058.42     1022.45     76.32 o 
  -2  13   0      570.31      546.86     60.86 o 
  -1  13   0      164.37      126.42     38.71 o 
   0  13   0       17.71        3.44     28.87 o 
   1  13   0      242.51      249.28     32.76 o 
   2  13   0        9.06        9.56     36.77 o 
   3  13   0        5.69      -18.47     36.76 o 
   4  13   0      136.86       75.92     43.33 o 
   5  13   0      208.67      206.53     57.64 o 
 -12  14   0       11.56       45.92     27.96 o 
 -11  14   0        1.19        6.27     26.62 o 
 -10  14   0       28.19       42.60     30.85 o 
  -9  14   0        1.77       -5.38     20.89 o 
  -8  14   0      132.17      160.85     72.98 o 
  -7  14   0      138.15      121.59     48.06 o 
  -6  14   0     1151.36     1054.21     87.85 o 
  -5  14   0     2256.57     2351.83    117.46 o 
  -4  14   0     2571.40     2503.16    120.01 o 
  -3  14   0      157.01      145.26     45.31 o 
  -2  14   0       10.00      -27.63     31.00 o 
  -1  14   0       54.51       23.94     33.82 o 
   0  14   0       11.93      -10.41     27.79 o 
   1  14   0      328.21      406.80     56.54 o 
   2  14   0      273.02      235.83     34.29 o 
   3  14   0      306.02      346.81     42.34 o 
   4  14   0       91.88       26.83     44.03 o 
 -10  15   0       83.88       69.08     29.44 o 
  -9  15   0       16.80      -25.71     41.51 o 
  -8  15   0       34.27       39.30     47.93 o 
  -7  15   0       92.60       77.21     49.13 o 
  -6  15   0      257.65      321.57     63.74 o 
  -5  15   0        9.10       -3.24     39.99 o 
  -4  15   0       78.44       92.51     44.93 o 
  -3  15   0      272.25      215.28     50.34 o 
  -2  15   0       67.25       10.62     38.36 o 
  -1  15   0       83.54       78.05     39.66 o 
   0  15   0      301.05      302.14     52.32 o 
   1  15   0      228.17      190.96     45.56 o 
   2  15   0      208.92      206.73     46.10 o 
  -9  16   0        3.39      -56.64     42.98 o 
  -8  16   0        0.26      -60.68     40.45 o 
  -7  16   0        2.35      -35.55     39.39 o 
  -6  16   0       20.03      -14.05     44.51 o 
  -5  16   0       76.28       46.15     45.89 o 
  -4  16   0       69.37       74.51     47.81 o 
  -3  16   0      190.87       97.03     46.41 o 
  -2  16   0      175.91      131.34     47.23 o 
  -1  16   0      207.86      138.68     52.30 o 
   0  16   0      120.07      131.68     46.97 o 
   1 -16   1      267.90      299.33     60.13 o 
   2 -16   1      122.97       92.12     46.26 o 
   3 -16   1       22.19      -46.49     38.08 o 
   4 -16   1       14.70      -45.97     35.97 o 
   5 -16   1        0.71      -56.75     40.27 o 
   6 -16   1      162.06       63.01     48.25 o 
   7 -16   1      199.47      210.54     60.48 o 
   8 -16   1      125.75       92.80     51.21 o 
  -2 -15   1        1.24      -29.64     27.38 o 
  -1 -15   1        2.22       56.30     35.57 o 
   0 -15   1        7.66       10.90     29.80 o 
   1 -15   1       12.93       -7.88     32.54 o 
   2 -15   1       44.31       72.92     41.40 o 
   3 -15   1      118.04        0.96     38.61 o 
   4 -15   1      355.39      400.47     63.32 o 
   5 -15   1      581.07      640.02     74.71 o 
   6 -15   1      207.43      232.81     57.62 o 
   7 -15   1      311.32      324.97     62.78 o 
   8 -15   1        9.61       15.91     43.51 o 
   9 -15   1       14.22       -3.02     24.01 o 
  10 -15   1        7.49      -15.63     25.00 o 
  -4 -14   1       10.64        6.12     40.43 o 
  -3 -14   1      125.52      176.16     50.20 o 
  -2 -14   1      272.98      218.99     34.31 o 
  -1 -14   1       86.84      180.39     44.65 o 
   0 -14   1      202.25      236.31     46.49 o 
   1 -14   1      468.68      502.32     60.88 o 
   2 -14   1      241.93      207.67     48.08 o 
   3 -14   1       63.84       24.71     37.04 o 
   4 -14   1       36.82       57.55     43.23 o 
   5 -14   1        6.78       14.93     38.88 o 
   6 -14   1        1.58       58.78     42.36 o 
   7 -14   1      115.26       61.04     46.86 o 
   8 -14   1       85.26       46.75     25.96 o 
   9 -14   1      311.90      264.87     40.28 o 
  10 -14   1      117.60      116.53     31.57 o 
  11 -14   1      194.40      257.84     39.40 o 
  -5 -13   1       45.61       26.02     40.22 o 
  -4 -13   1      545.88      575.31     68.27 o 
  -3 -13   1      519.97      513.98     64.92 o 
  -2 -13   1      339.71      337.02     51.63 o 
  -1 -13   1      198.30      214.79     30.87 o 
   0 -13   1        5.03       26.09     31.36 o 
   1 -13   1      109.61       72.96     34.97 o 
   2 -13   1        0.90       20.69     31.41 o 
   3 -13   1     1427.75     1534.73     90.48 o 
   4 -13   1      295.04      268.72     50.06 o 
   5 -13   1     1617.97     1621.33     94.86 o 
   6 -13   1      987.23     1004.71     51.66 o 
   7 -13   1      291.83      256.68     36.03 o 
   8 -13   1      126.09      161.83     36.21 o 
   9 -13   1      132.11       92.65     39.33 o 
  10 -13   1       95.67      122.17     31.82 o 
  11 -13   1       30.18       36.71     33.03 o 
  12 -13   1       34.08       14.59     28.17 o 
  -7 -12   1       66.36       56.50     44.92 o 
  -6 -12   1      161.39      223.77     56.48 o 
  -5 -12   1      402.86      325.37     56.39 o 
  -4 -12   1      539.80      427.01     59.74 o 
  -3 -12   1      802.62      749.63     70.27 o 
  -2 -12   1       91.06       68.77     36.27 o 
  -1 -12   1      489.96      422.16     37.17 o 
   0 -12   1      402.21      403.88     35.00 o 
   1 -12   1     3286.67     3474.37    130.16 o 
   2 -12   1       26.79       27.09     33.08 o 
   3 -12   1      250.64      171.86     44.02 o 
   4 -12   1     2133.16     1969.92     98.34 o 
   5 -12   1      524.80      486.65     37.01 o 
   6 -12   1      118.65      109.92     25.53 o 
   7 -12   1      228.47      234.80     52.56 o 
   8 -12   1       63.17       10.78     21.35 o 
   9 -12   1      139.04      117.32     30.15 o 
  10 -12   1        1.08       14.70     23.59 o 
  11 -12   1      219.37      191.35     33.02 o 
  12 -12   1      479.73      541.48     95.88 o 
  13 -12   1      284.00      322.37     41.32 o 
  -8 -11   1       14.49      -29.38     36.78 o 
  -7 -11   1       14.38       16.48     41.17 o 
  -6 -11   1        0.13      -22.96     30.81 o 
  -5 -11   1      145.52      125.56     42.64 o 
  -4 -11   1        6.38       23.61     34.64 o 
  -3 -11   1      947.91      934.34     69.52 o 
  -2 -11   1      851.21      971.25     69.00 o 
  -1 -11   1     1836.61     1801.41     85.30 o 
   0 -11   1     1714.18     1792.87     59.55 o 
   1 -11   1     2492.13     2415.10     77.25 o 
   2 -11   1       12.75       31.81     30.32 o 
   3 -11   1      116.29       84.64     33.83 o 
   4 -11   1        8.87        2.47     16.82 o 
   5 -11   1      130.63      136.58     24.32 o 
   6 -11   1      319.14      293.94     32.03 o 
   7 -11   1      835.44      803.41     46.21 o 
   8 -11   1     1009.74      916.79     51.29 o 
   9 -11   1      773.54      800.47     50.57 o 
  10 -11   1     1129.35     1107.32     56.60 o 
  11 -11   1       38.79       87.39     29.06 o 
  12 -11   1       29.93       -2.15     43.81 o 
  13 -11   1       75.30       68.89     65.73 o 
  -9 -10   1       17.89       -1.73     36.95 o 
  -8 -10   1      136.26       58.09     43.43 o 
  -7 -10   1       18.37      -39.01     29.47 o 
  -6 -10   1      304.98      316.69     53.39 o 
  -5 -10   1     1321.41     1361.52     86.00 o 
  -4 -10   1      341.46      320.03     48.98 o 
  -3 -10   1       41.83       47.45     29.38 o 
  -2 -10   1      728.34      868.99     62.30 o 
  -1 -10   1      154.99      113.70     30.33 o 
   0 -10   1       96.52       64.16     18.33 o 
   1 -10   1      172.23      151.07     42.59 o 
   2 -10   1     1119.91     1129.79     32.25 o 
   3 -10   1     3654.86     3672.08     78.26 o 
   4 -10   1     1034.60      910.00     46.22 o 
   5 -10   1      640.29      699.51     38.06 o 
   6 -10   1     1194.61     1165.76     49.33 o 
   7 -10   1      702.83      708.07     41.86 o 
   8 -10   1      751.45      965.39     50.94 o 
   9 -10   1      453.89      489.12     40.05 o 
  10 -10   1      325.91      274.08     51.16 o 
  11 -10   1        1.17        7.09     23.28 o 
  12 -10   1       29.01       21.79     24.46 o 
  13 -10   1       74.56       98.61     29.00 o 
  14 -10   1      311.81      284.40     62.20 o 
 -10  -9   1      155.68      144.44     51.58 o 
  -9  -9   1      206.93      155.32     48.28 o 
  -8  -9   1      192.92      114.57     43.50 o 
  -7  -9   1      183.10      150.30     44.07 o 
  -6  -9   1      516.11      568.08     63.85 o 
  -5  -9   1       11.71       50.15     32.61 o 
  -4  -9   1      618.58      676.80     61.54 o 
  -3  -9   1      223.27      224.04     39.34 o 
  -2  -9   1     2641.70     2623.00     98.22 o 
  -1  -9   1     1010.79     1067.82     58.22 o 
   0  -9   1      610.01      508.41     40.81 o 
   1  -9   1     2146.96     2221.66     49.03 o 
   2  -9   1     2433.14     2384.63     64.02 o 
   3  -9   1     1213.87     1150.57     29.72 o 
   4  -9   1       31.29       41.06     24.10 o 
   5  -9   1     1078.70     1088.48     43.28 o 
   6  -9   1       23.19       20.15     17.60 o 
   7  -9   1        4.41      -17.64     16.01 o 
   8  -9   1     1469.44     1442.41     56.85 o 
   9  -9   1     3090.65     2926.35    108.10 o 
  10  -9   1     2199.18     2227.75     73.22 o 
  11  -9   1      321.17      271.90     34.38 o 
  12  -9   1      111.23      167.18     31.61 o 
  13  -9   1       69.08      100.78     38.16 o 
  14  -9   1       66.03      105.34     47.89 o 
 -10  -8   1       88.96       69.83     39.98 o 
  -9  -8   1       73.28      116.59     41.36 o 
  -8  -8   1        8.32      -16.08     29.78 o 
  -7  -8   1      327.84      294.54     50.78 o 
  -6  -8   1     1069.49     1067.89     75.13 o 
  -5  -8   1      275.71      318.16     47.23 o 
  -4  -8   1      203.20      238.22     38.83 o 
  -3  -8   1      211.45      209.13     35.45 o 
  -2  -8   1     2059.88     1956.86     78.81 o 
  -1  -8   1      138.08       62.37     20.64 o 
   0  -8   1      852.89      783.36     25.57 o 
   1  -8   1     2034.16     1819.84     35.67 o 
   2  -8   1      292.74      341.54     19.67 o 
   3  -8   1     1001.87      934.67     25.35 o 
   4  -8   1     1176.74     1134.71     25.45 o 
   5  -8   1      501.52      491.34     29.80 o 
   6  -8   1      195.54      207.24     24.12 o 
   7  -8   1     2871.94     2825.52     72.72 o 
   8  -8   1     1363.01     1496.86     55.22 o 
   9  -8   1      174.74      229.42     28.60 o 
  10  -8   1     1059.70     1010.25     49.93 o 
  11  -8   1       38.50        2.24     20.85 o 
  12  -8   1        0.05        4.53     22.35 o 
  13  -8   1      122.93      219.69     34.47 o 
  14  -8   1       59.34      102.49     48.67 o 
 -11  -7   1       32.51       27.38     36.12 o 
 -10  -7   1      237.52      218.15     49.05 o 
  -9  -7   1      212.03      280.25     52.16 o 
  -8  -7   1     1834.78     1717.35     96.13 o 
  -6  -7   1      189.45      164.94     38.11 o 
  -5  -7   1       79.84       74.63     29.48 o 
  -4  -7   1      648.68      700.45     52.86 o 
  -3  -7   1      945.19     1049.01     57.37 o 
  -2  -7   1      152.85      133.18     26.56 o 
  -1  -7   1     1876.07     1774.93     66.83 o 
   0  -7   1     9259.29     8991.46    255.95 o 
   1  -7   1      326.51      269.18     16.26 o 
   2  -7   1     5403.20     5331.75     66.72 o 
   3  -7   1     5857.25     6321.29     98.77 o 
   4  -7   1      755.95      688.86     31.49 o 
   5  -7   1     1326.14     1516.18     60.24 o 
   6  -7   1     1115.01     1280.27     45.66 o 
   7  -7   1     1268.33     1348.29     49.02 o 
   8  -7   1      288.62      331.16     29.26 o 
   9  -7   1     1274.18     1269.73     50.89 o 
  10  -7   1      174.23      146.52     26.83 o 
  11  -7   1       17.33       21.59     20.81 o 
  12  -7   1      835.94      847.47     91.56 o 
  13  -7   1     1311.66     1260.01     60.66 o 
  14  -7   1      479.96      530.87     71.00 o 
  15  -7   1      160.18      234.92     59.61 o 
 -12  -6   1      256.48      200.96     52.90 o 
 -11  -6   1      443.70      414.81     60.00 o 
 -10  -6   1     1101.27     1010.31     79.65 o 
  -9  -6   1      548.82      677.92     67.75 o 
  -8  -6   1        0.46      -40.00     27.21 o 
  -7  -6   1      172.68      146.79     37.24 o 
  -6  -6   1       15.27        1.45     24.39 o 
  -5  -6   1        6.08        7.69     19.05 o 
  -4  -6   1       78.18      157.26     28.15 o 
  -3  -6   1     2669.91     2768.16     90.72 o 
  -2  -6   1    17580.28    18055.28    318.49 o 
  -1  -6   1     2095.56     1738.00     61.41 o 
   0  -6   1     1906.99     1750.66     35.11 o 
   1  -6   1    10429.44    10514.06    108.86 o 
   2  -6   1     1125.90     1056.77     23.46 o 
   3  -6   1     1015.45     1126.37     22.65 o 
   4  -6   1        5.33       15.45     11.38 o 
   5  -6   1     2741.54     2710.28     67.14 o 
   6  -6   1      355.21      422.83     28.41 o 
   7  -6   1      752.61      776.11     36.78 o 
   8  -6   1     1556.85     1603.85     53.41 o 
   9  -6   1      627.01      644.57     37.25 o 
  10  -6   1        8.08       31.36     18.95 o 
  11  -6   1      139.91       66.36     31.93 o 
  12  -6   1       70.30       72.97     25.49 o 
  13  -6   1       13.69       48.10     25.93 o 
  14  -6   1        2.39       38.79     40.74 o 
  15  -6   1        7.28      -35.66     34.53 o 
 -12  -5   1       23.01      -23.16     31.42 o 
 -11  -5   1        1.06      -36.68     29.04 o 
 -10  -5   1       77.52       57.58     36.33 o 
  -9  -5   1      187.11      151.50     42.20 o 
  -8  -5   1     1041.14     1131.79     75.00 o 
  -7  -5   1     1361.51     1249.15     72.74 o 
  -6  -5   1     1553.07     1546.06     75.21 o 
  -5  -5   1     2028.94     1770.56     76.00 o 
  -4  -5   1     2871.07     2776.88     92.14 o 
  -3  -5   1     2003.96     2043.98     72.60 o 
  -2  -5   1     3757.58     3966.01    101.56 o 
  -1  -5   1     2929.37     3334.44     84.40 o 
   0  -5   1      855.75     1203.36     26.15 o 
   1  -5   1     8853.63     8767.47     90.75 o 
   2  -5   1     1401.43     1340.73     24.24 o 
   3  -5   1     3798.74     4244.12     92.15 o 
   4  -5   1     1115.64     1527.02     41.30 o 
   5  -5   1    10815.18    12136.01    162.70 o 
   6  -5   1     4523.02     4893.97     70.30 o 
   7  -5   1     2675.69     2510.12     65.71 o 
   8  -5   1     1514.88     1467.76     48.80 o 
   9  -5   1      151.03      100.88     31.27 o 
  10  -5   1       49.49       46.07     19.98 o 
  11  -5   1       86.36      112.51     25.16 o 
  12  -5   1       18.88       21.18     21.29 o 
  13  -5   1      142.51      197.83     46.24 o 
  14  -5   1      397.73      343.84     58.59 o 
  15  -5   1      178.05      194.60     54.19 o 
 -13  -4   1        3.21       15.75     36.19 o 
 -12  -4   1      100.78      132.31     44.94 o 
 -11  -4   1       81.71      106.42     41.37 o 
 -10  -4   1      871.56      838.86     69.79 o 
  -9  -4   1      394.56      385.81     51.41 o 
  -8  -4   1     2060.40     1955.11     91.50 o 
  -7  -4   1      407.37      484.61     48.03 o 
  -6  -4   1      206.59      218.41     17.78 o 
  -5  -4   1       28.07       43.19     10.37 o 
  -4  -4   1      724.11      686.88     44.72 o 
  -3  -4   1     6488.50     6340.13    139.92 o 
  -2  -4   1      444.12      506.92     31.22 o 
  -1  -4   1     4326.43     4863.08    103.78 o 
   0  -4   1    12669.89    12862.31    147.27 o 
   1  -4   1     1947.00     2200.24     30.98 o 
   2  -4   1     2331.43     2417.92     44.51 o 
   3  -4   1     6289.00     6309.70    112.34 o 
   4  -4   1     4069.26     4069.16    109.27 o 
   5  -4   1     1225.95     1424.16     26.57 o 
   6  -4   1     6468.91     6673.08     79.93 o 
   7  -4   1      274.76      381.24     18.90 o 
   8  -4   1     2448.13     2262.83     44.76 o 
   9  -4   1      130.88      143.60     44.30 o 
  10  -4   1      103.62      122.94     23.40 o 
  11  -4   1     2592.89     2491.37     73.48 o 
  12  -4   1      758.11      764.10     69.10 o 
  13  -4   1      182.85      227.25     48.81 o 
  14  -4   1       80.22       94.82     39.56 o 
  15  -4   1       16.36       49.09     41.79 o 
 -13  -3   1      217.75      242.76     55.59 o 
 -12  -3   1      323.58      352.85     56.13 o 
 -11  -3   1      704.80      679.01     66.03 o 
 -10  -3   1      209.76      208.58     43.15 o 
  -9  -3   1       24.88       -8.00     22.77 o 
  -8  -3   1      167.33      193.74     21.59 o 
  -7  -3   1      458.22      508.70     26.67 o 
  -6  -3   1     5395.94     5656.02     90.06 o 
  -5  -3   1     4042.04     4186.07     69.01 o 
  -4  -3   1     5844.86     5798.94     82.34 o 
  -3  -3   1    14252.73    13095.19    154.35 o 
  -2  -3   1     1722.15     1601.16     51.41 o 
  -1  -3   1       43.37      109.28     14.54 o 
   0  -3   1      482.05      620.05     15.92 o 
   1  -3   1    15871.48    13839.22    126.89 o 
   2  -3   1     9323.16     8349.79    104.56 o 
   3  -3   1      141.74      203.44     14.29 o 
   4  -3   1      578.17      524.59     15.56 o 
   5  -3   1      555.68      558.49     18.11 o 
   6  -3   1     3051.10     3100.48     48.22 o 
   7  -3   1     3883.29     3799.73     58.23 o 
   8  -3   1     4247.50     4568.11     69.13 o 
   9  -3   1      250.98      263.18     19.80 o 
  10  -3   1      158.22      173.69     36.35 o 
  11  -3   1      112.52      112.83     37.11 o 
  12  -3   1       31.15       -6.02     29.99 o 
  13  -3   1      252.90      239.22     45.02 o 
  14  -3   1      179.03      207.26     48.02 o 
  15  -3   1      308.55      305.04     57.40 o 
 -14  -2   1      310.79      318.12     57.67 o 
 -13  -2   1      159.65       27.71     35.25 o 
 -12  -2   1       32.09       30.69     34.10 o 
 -11  -2   1        0.66      -34.72     29.49 o 
 -10  -2   1       16.26      -36.07     24.05 o 
  -9  -2   1     1860.99     1750.38     54.37 o 
  -8  -2   1     2042.43     1967.66     53.55 o 
  -7  -2   1     4030.45     4121.25    124.98 o 
  -6  -2   1     2823.24     3329.28     63.67 o 
  -5  -2   1     9911.10    10422.85    184.47 o 
  -4  -2   1       24.07       77.83     10.16 o 
  -3  -2   1     1944.05     2080.49     60.12 o 
  -2  -2   1      209.57      239.34     20.32 o 
  -1  -2   1     8779.32     7552.71    130.30 o 
   0  -2   1       14.91      166.17     10.35 o 
   1  -2   1    24814.26    26102.11    278.96 o 
   2  -2   1    26540.51    28952.73    311.37 o 
   3  -2   1     3312.01     3148.97     39.29 o 
   4  -2   1     1857.98     1723.96     29.28 o 
   5  -2   1    11745.85    11463.66    118.15 o 
   6  -2   1       41.57       20.26      8.91 o 
   7  -2   1       73.35       45.75     10.38 o 
   8  -2   1       56.84       51.16     16.03 o 
   9  -2   1      148.85      174.72     26.61 o 
  10  -2   1     1675.21     1848.65     59.18 o 
  11  -2   1      118.54       47.74     22.22 o 
  12  -2   1      429.60      528.18     55.40 o 
  13  -2   1      236.21      240.36     46.60 o 
  14  -2   1      326.44      347.66     55.78 o 
 -14  -1   1      311.76      323.54     56.27 o 
 -13  -1   1      487.92      437.81     58.44 o 
 -12  -1   1      222.03      292.90     47.69 o 
 -11  -1   1        6.36      -21.34     15.59 o 
 -10  -1   1     1216.86     1315.85     49.95 o 
  -9  -1   1      549.42      566.14     33.21 o 
  -8  -1   1      259.26      287.95     23.90 o 
  -7  -1   1        0.38       -1.47     11.98 o 
  -6  -1   1     5472.82     5803.45    202.83 o 
  -5  -1   1     3577.21     3627.52     62.56 o 
  -4  -1   1      194.28      181.63     42.75 o 
  -3  -1   1      112.59      208.95     12.87 o 
  -2  -1   1    23233.96    22366.82    345.06 o 
  -1  -1   1    17359.24    16959.18    260.63 o 
   1  -1   1    29798.69    31110.25    468.73 o 
   2  -1   1      348.27      475.73     11.47 o 
   3  -1   1     2901.21     2824.95     36.98 o 
   4  -1   1     6811.08     6311.83     83.69 o 
   5  -1   1       60.69      106.15     10.97 o 
   6  -1   1     5964.43     6400.54    116.57 o 
   7  -1   1     2296.38     2072.33     52.23 o 
   8  -1   1     2760.63     2739.29     67.94 o 
   9  -1   1     3331.03     3090.07    101.44 o 
  10  -1   1     1399.59     1361.58     52.47 o 
  11  -1   1      152.79      175.57     50.04 o 
  12  -1   1      474.21      477.33     39.13 o 
  13  -1   1       47.72        9.74     32.92 o 
 -13   0   1      728.23      802.02     73.66 o 
 -12   0   1      199.03      180.06     56.16 o 
 -11   0   1        3.97       13.33     18.98 o 
 -10   0   1      250.92      239.31     26.84 o 
  -9   0   1       92.12       58.95     36.41 o 
  -8   0   1      185.45      215.91     28.18 o 
  -7   0   1      847.12      761.94     31.42 o 
  -6   0   1    13468.48    13712.19    174.14 o 
  -5   0   1    10780.91    10989.46    140.15 o 
  -4   0   1     2564.84     2803.29     48.56 o 
  -3   0   1    33268.07    34019.09    364.04 o 
  -2   0   1     6951.83     6878.71    115.67 o 
   1   0   1      813.02     1033.18     26.39 o 
   2   0   1     3423.65     3661.80     64.50 o 
   3   0   1     1201.68     1322.87     29.60 o 
   4   0   1      909.63      928.43     36.48 o 
   5   0   1      398.41      382.26     52.84 o 
   6   0   1      516.57      430.65     24.56 o 
   7   0   1     3805.99     4200.88     79.74 o 
   8   0   1     1025.94     1016.24     40.36 o 
   9   0   1      114.33      122.24     22.05 o 
  10   0   1      270.33      300.64     38.56 o 
  11   0   1     1212.33     1262.12     54.29 o 
  12   0   1       48.17       46.81     35.87 o 
  13   0   1       51.41       54.41     39.26 o 
 -13   1   1      615.99      632.28     60.81 o 
 -12   1   1      211.59      246.76     30.66 o 
 -11   1   1      926.73      933.96     56.26 o 
 -10   1   1      178.14      164.65     23.47 o 
  -9   1   1      282.49      336.53     26.84 o 
  -8   1   1     3238.80     3339.61     70.07 o 
  -7   1   1      209.40      158.09     17.17 o 
  -6   1   1     4208.25     3840.72     55.75 o 
  -5   1   1      177.20      282.38     13.80 o 
  -4   1   1     2697.06     2904.17     42.72 o 
  -3   1   1      217.11      165.64     16.43 o 
  -2   1   1        5.27       45.98     15.79 o 
   1   1   1     4409.40     4186.80     79.90 o 
   2   1   1      770.92      833.86     20.54 o 
   3   1   1     4436.42     4059.38     61.05 o 
   4   1   1     5336.02     5566.55     81.86 o 
   5   1   1      107.69      107.45     26.28 o 
   6   1   1        7.16       40.95     35.45 o 
   7   1   1        8.16       -5.40     23.93 o 
   8   1   1      431.67      419.30     28.90 o 
   9   1   1     1089.14     1166.64     46.80 o 
  10   1   1     1305.31     1303.22     99.17 o 
  11   1   1       76.51       58.52     36.26 o 
  12   1   1      738.07      877.69     73.36 o 
  13   1   1       27.09      -47.63     31.75 o 
  14   1   1       59.22       49.48     43.78 o 
 -14   2   1       33.33       31.60     34.78 o 
 -13   2   1        1.12        7.80     29.61 o 
 -12   2   1      237.72      295.50     45.60 o 
 -11   2   1      365.64      333.01     31.40 o 
 -10   2   1      283.33      321.97     39.35 o 
  -9   2   1      823.28      806.78     84.03 o 
  -8   2   1      902.03      878.99     28.85 o 
  -7   2   1      398.93      424.62     19.96 o 
  -6   2   1     1900.61     1761.83     37.01 o 
  -5   2   1      867.49      844.15     26.86 o 
  -4   2   1     3666.46     3323.90     43.20 o 
  -3   2   1       29.59       41.75      9.13 o 
  -2   2   1     7025.59     6664.68     83.92 o 
  -1   2   1     2000.10     2112.92     32.06 o 
   0   2   1      279.27      256.56     15.79 o 
   1   2   1     1233.34     1258.74     40.35 o 
   2   2   1       92.64      173.15     20.09 o 
   3   2   1      603.07      763.09     21.85 o 
   4   2   1       13.57       12.95      7.63 o 
   5   2   1     6291.54     6456.98    148.48 o 
   6   2   1     1288.67     1367.01     46.44 o 
   7   2   1     1929.00     2185.17     54.57 o 
   8   2   1     4978.83     5274.28    124.17 o 
   9   2   1     1574.51     1617.96     53.80 o 
  10   2   1     1410.91     1277.99     80.54 o 
  11   2   1        5.70       25.12     32.45 o 
  12   2   1      246.86      177.81     49.40 o 
  13   2   1      155.81      157.72     48.17 o 
 -15   3   1        0.45      -20.18     34.02 o 
 -14   3   1        1.51       61.13     36.39 o 
 -13   3   1      108.65       74.43     35.95 o 
 -12   3   1       63.56       43.33     33.14 o 
 -11   3   1     1437.14     1485.85     80.94 o 
 -10   3   1       21.95       13.37     13.20 o 
  -9   3   1      561.44      556.27     26.08 o 
  -8   3   1     1439.07     1357.38     34.13 o 
  -7   3   1     5429.56     5701.77     74.73 o 
  -6   3   1     3951.72     3805.72     53.62 o 
  -5   3   1     6641.07     6911.49    111.21 o 
  -4   3   1     3831.36     3778.30     63.68 o 
  -3   3   1     4526.68     4629.85     69.76 o 
  -2   3   1     5512.96     5161.60    184.92 o 
  -1   3   1     2183.40     2333.85     30.50 o 
   0   3   1      892.06     1184.13     39.00 o 
   1   3   1      227.79      347.27     25.57 o 
   2   3   1     2510.31     2902.60     77.99 o 
   3   3   1     1393.77     1215.13     27.13 o 
   4   3   1     5098.74     4793.20     81.33 o 
   5   3   1     3273.08     3069.05     58.23 o 
   6   3   1      287.15      276.74     20.55 o 
   7   3   1       73.64       74.68     15.71 o 
   8   3   1       30.43        3.02     25.32 o 
   9   3   1       82.27       37.89     32.56 o 
  10   3   1      188.73      246.53     47.48 o 
  11   3   1     1258.20     1127.53     82.73 o 
  12   3   1      336.33      377.78     62.41 o 
  13   3   1      212.19      154.31     51.05 o 
 -15   4   1      257.47      263.04     52.25 o 
 -14   4   1      159.54      283.41     52.10 o 
 -13   4   1      229.50      245.95     47.97 o 
 -12   4   1      832.67      917.76     48.47 o 
 -11   4   1     1051.17      960.88     66.90 o 
 -10   4   1      953.59      986.86     44.07 o 
  -9   4   1      558.72      453.81     25.47 o 
  -8   4   1      358.61      348.27     26.41 o 
  -7   4   1       18.76       26.19      9.66 o 
  -6   4   1        8.92       -1.64      6.91 o 
  -5   4   1     3973.22     3975.62     71.83 o 
  -4   4   1     2433.72     2230.99     47.85 o 
  -3   4   1      896.52      918.17     78.68 o 
  -2   4   1     4336.91     3926.40     54.95 o 
  -1   4   1     1653.76     1713.48     26.94 o 
   0   4   1     1153.77     1099.82     40.64 o 
   1   4   1     1549.59     1534.96     52.87 o 
   2   4   1     3935.50     4523.87    109.58 o 
   3   4   1     1013.05     1224.98     55.67 o 
   4   4   1       90.71       98.83     12.37 o 
   5   4   1      837.29      934.36     29.56 o 
   6   4   1     1711.92     1726.03     80.29 o 
   7   4   1      106.75      110.28     32.24 o 
   8   4   1        3.13      -37.06     24.71 o 
   9   4   1      339.24      333.48     50.38 o 
  10   4   1     1531.39     1502.10     92.06 o 
  11   4   1      938.89      885.79     81.63 o 
  12   4   1      123.76       35.70     41.96 o 
 -15   5   1      414.90      331.07     59.28 o 
 -14   5   1      288.87      334.93     56.91 o 
 -13   5   1       66.81       34.52     24.24 o 
 -12   5   1     1042.32     1031.00     51.80 o 
 -11   5   1       88.27      142.94     42.82 o 
 -10   5   1      590.29      578.54     37.36 o 
  -9   5   1      433.06      428.63     54.43 o 
  -8   5   1     3470.74     3579.03    149.37 o 
  -7   5   1     5951.34     6344.90     77.67 o 
  -6   5   1     3199.85     3110.05     85.17 o 
  -5   5   1     9427.57     9279.09    132.37 o 
  -4   5   1     3773.94     4149.64     89.27 o 
  -3   5   1     1973.84     2152.44     45.78 o 
  -2   5   1      904.61      945.35     20.92 o 
  -1   5   1      227.37      245.43     11.83 o 
   0   5   1       52.43       50.58      7.42 o 
   1   5   1      884.92      766.20     40.39 o 
   2   5   1     6295.29     6968.61    153.83 o 
   3   5   1     1715.66     1829.12     72.49 o 
   4   5   1     6600.06     7023.15    169.51 o 
   5   5   1     2755.46     2922.45    105.06 o 
   6   5   1     1611.36     1398.30     75.97 o 
   7   5   1      289.50      240.88     41.52 o 
   8   5   1       31.15       68.87     36.21 o 
   9   5   1      128.61      148.71     43.57 o 
  10   5   1       24.12       19.20     35.29 o 
  11   5   1        0.10       16.95     37.45 o 
  12   5   1       39.91      -23.45     34.09 o 
 -15   6   1       24.88        1.89     37.54 o 
 -14   6   1      112.82       85.76     28.40 o 
 -13   6   1      636.31      747.25     63.80 o 
 -12   6   1      517.84      554.82     41.88 o 
 -11   6   1      443.09      400.34     39.94 o 
 -10   6   1     2367.84     2376.11    114.48 o 
  -9   6   1     3997.90     4023.99     89.45 o 
  -8   6   1      526.64      528.89     33.63 o 
  -7   6   1     1458.51     1419.00     47.77 o 
  -6   6   1     1181.95     1232.15     43.36 o 
  -5   6   1      458.41      452.02     37.18 o 
  -4   6   1     1689.89     1671.47     45.14 o 
  -3   6   1       86.81       77.63      9.47 o 
  -2   6   1       95.52      165.12     18.95 o 
  -1   6   1      156.47      144.76     16.33 o 
   0   6   1     7169.47     6933.42     91.29 o 
   1   6   1      408.74      265.17     29.68 o 
   2   6   1     5047.92     4746.45    124.16 o 
   3   6   1     2484.16     2723.75     94.40 o 
   4   6   1     1697.04     1779.71     79.35 o 
   5   6   1       22.81       30.95     24.85 o 
   6   6   1       15.25      -26.97     24.21 o 
   7   6   1       18.58       20.24     30.38 o 
   8   6   1      434.89      282.84     49.82 o 
   9   6   1      160.24      190.05     47.41 o 
  10   6   1       54.56      112.28     43.87 o 
  11   6   1      169.98      165.00     50.56 o 
 -15   7   1      166.05      192.56     34.47 o 
 -14   7   1      522.25      571.88     46.73 o 
 -13   7   1     1817.64     1759.91     69.56 o 
 -12   7   1       55.63       49.49     23.51 o 
 -11   7   1     1144.74     1171.47     54.12 o 
 -10   7   1      322.91      348.71     48.29 o 
  -9   7   1       49.06       83.46     21.17 o 
  -8   7   1      197.12      273.68     38.33 o 
  -7   7   1       44.03       32.88     30.75 o 
  -6   7   1     5069.28     5048.71    200.82 o 
  -5   7   1     7370.97     7359.63    117.76 o 
  -4   7   1     1019.22     1112.42     24.01 o 
  -3   7   1     4904.86     5309.75     66.92 o 
  -2   7   1     1284.43     1417.95     43.94 o 
  -1   7   1     1039.44     1105.18     26.14 o 
   0   7   1       34.36       49.86      9.50 o 
   1   7   1     1629.93     1684.96     67.64 o 
   2   7   1      279.38      325.53     37.48 o 
   3   7   1      128.50      140.82     31.58 o 
   4   7   1      816.42      895.72     60.79 o 
   5   7   1      613.22      627.14     57.33 o 
   6   7   1     2001.80     2021.40     99.00 o 
   7   7   1      170.67      199.84     46.67 o 
   8   7   1     1004.63      891.58     75.36 o 
   9   7   1      934.98      975.32     80.86 o 
  10   7   1      151.04      206.92     51.89 o 
  11   7   1       49.80       63.38     41.97 o 
 -15   8   1      268.93      317.34     68.35 o 
 -14   8   1      393.13      385.08     41.85 o 
 -13   8   1       33.26       44.55     26.97 o 
 -12   8   1       60.77       39.08     34.34 o 
 -11   8   1      368.73      368.23     65.97 o 
 -10   8   1        0.71        9.10     18.63 o 
  -9   8   1      435.61      468.06     35.64 o 
  -8   8   1      286.15      211.85     27.06 o 
  -7   8   1     3353.48     3480.22    181.56 o 
  -6   8   1     2028.42     2119.46    123.67 o 
  -5   8   1      420.38      400.18     28.63 o 
  -4   8   1      509.59      430.32     18.40 o 
  -3   8   1      546.31      675.11     22.80 o 
  -2   8   1        0.31        4.52      8.73 o 
  -1   8   1      654.29      797.50     24.42 o 
   0   8   1      537.36      440.76     38.62 o 
   1   8   1      890.17      818.56     50.96 o 
   2   8   1      847.82      616.70     48.80 o 
   3   8   1      745.34      660.45     53.76 o 
   4   8   1      294.64      302.18     43.50 o 
   5   8   1       35.58       50.27     33.77 o 
   6   8   1        2.26      -17.53     31.79 o 
   7   8   1      481.66      486.57     63.22 o 
   8   8   1       22.49      -38.77     34.59 o 
   9   8   1       78.22       20.79     37.21 o 
  10   8   1      142.53      102.78     45.49 o 
 -15   9   1        6.24       41.78     30.15 o 
 -14   9   1       77.95       60.84     27.49 o 
 -13   9   1      281.72      365.85     39.78 o 
 -12   9   1      371.34      351.53     44.53 o 
 -11   9   1     1369.02     1444.40    113.24 o 
 -10   9   1      900.80      949.88     50.13 o 
  -9   9   1     1640.59     1582.54     60.70 o 
  -8   9   1      262.66      275.11     31.16 o 
  -7   9   1       39.97       23.13     28.81 o 
  -6   9   1        0.25       -7.05     15.45 o 
  -5   9   1       21.43        9.15     30.01 o 
  -4   9   1      792.77      837.93     36.74 o 
  -3   9   1     1489.00     1506.90     34.96 o 
  -2   9   1     3037.65     3009.61     51.14 o 
  -1   9   1     2252.25     2116.72     56.61 o 
   0   9   1     1778.19     1627.24     51.31 o 
   1   9   1     2204.60     2247.71     89.26 o 
   2   9   1      106.26       92.73     30.61 o 
   3   9   1        8.37       17.91     27.38 o 
   4   9   1        0.20      -31.80     26.77 o 
   5   9   1      330.00      322.23     51.14 o 
   6   9   1       18.84       17.28     35.28 o 
   7   9   1      212.98      328.23     58.46 o 
   8   9   1      272.24      307.02     58.15 o 
   9   9   1      134.11       31.59     46.66 o 
 -14  10   1      240.00      229.49     43.88 o 
 -13  10   1       46.61       58.82     27.16 o 
 -12  10   1      207.96      284.53     37.65 o 
 -11  10   1      110.08      117.29     29.13 o 
 -10  10   1       62.13       33.61     35.83 o 
  -9  10   1      965.22      945.28     51.64 o 
  -8  10   1     1789.10     1790.18     63.41 o 
  -7  10   1      232.58      256.42     39.46 o 
  -6  10   1      609.81      638.04     37.91 o 
  -5  10   1     1492.59     1438.73     50.89 o 
  -4  10   1      845.41      941.20     40.95 o 
  -3  10   1      594.42      549.19     24.65 o 
  -2  10   1      444.47      449.92     30.86 o 
  -1  10   1      105.70      136.08     21.80 o 
   0  10   1       97.98       86.23     20.55 o 
   1  10   1     1629.56     1648.10     81.64 o 
   2  10   1     2714.86     2657.00    107.11 o 
   3  10   1     1104.72     1043.58     73.01 o 
   4  10   1     1312.68     1281.17     83.13 o 
   5  10   1      627.86      622.94     67.88 o 
   6  10   1      105.23      125.13     44.89 o 
   7  10   1       58.57       50.47     40.93 o 
   8  10   1       28.83      -22.07     40.72 o 
 -14  11   1        0.32       11.54     25.80 o 
 -13  11   1       72.90      140.31     33.03 o 
 -12  11   1      374.62      311.44     39.31 o 
 -11  11   1     1393.66     1285.74     62.04 o 
 -10  11   1      783.92      934.25     54.23 o 
  -9  11   1     2010.71     2028.50    112.01 o 
  -8  11   1     1587.82     1352.75     58.05 o 
  -7  11   1      349.39      433.06     37.17 o 
  -6  11   1        0.68        1.45     17.57 o 
  -5  11   1       13.52      -22.30     15.28 o 
  -4  11   1      252.45      225.84     25.98 o 
  -3  11   1        3.59        6.19     29.22 o 
  -2  11   1      171.24      178.65     25.77 o 
  -1  11   1      529.23      531.71     97.77 o 
   0  11   1     1290.97     1303.37     52.04 o 
   1  11   1     1949.02     2065.52     67.44 o 
   2  11   1     1405.59     1297.81     78.89 o 
   3  11   1      750.42      750.81     69.11 o 
   4  11   1      185.86      193.07     47.17 o 
   5  11   1       90.10       54.75     39.96 o 
   6  11   1       13.92      -34.97     33.31 o 
   7  11   1       21.90       77.17     45.61 o 
 -13  12   1      457.55      473.65     45.82 o 
 -12  12   1      954.75     1095.00    103.42 o 
 -11  12   1      492.32      490.95     45.84 o 
 -10  12   1      108.90      124.12     29.85 o 
  -9  12   1      196.99      209.64     33.08 o 
  -8  12   1       76.46       95.99     33.56 o 
  -7  12   1      184.67      197.96     30.99 o 
  -6  12   1      177.20      207.73     75.04 o 
  -5  12   1      592.29      564.93     61.57 o 
  -4  12   1       61.09       37.03     37.34 o 
  -3  12   1     4784.32     4767.41    154.41 o 
  -2  12   1      825.25      989.70     73.93 o 
  -1  12   1     1122.20     1092.55     75.69 o 
   0  12   1      991.00     1012.28     49.67 o 
   1  12   1     1354.77     1382.43     91.23 o 
   2  12   1        0.23       32.48     34.63 o 
   3  12   1      707.27      662.38     68.83 o 
   4  12   1       91.39       70.72     42.15 o 
   5  12   1      392.92      329.71     60.06 o 
   6  12   1      254.81      322.74     61.08 o 
 -13  13   1      111.43      112.45     51.90 o 
 -12  13   1      132.47      139.40     34.30 o 
 -11  13   1        0.51       11.26     25.84 o 
 -10  13   1        1.07       -9.90     21.61 o 
  -9  13   1      161.98      177.84     31.67 o 
  -8  13   1        1.08       -3.89     21.25 o 
  -7  13   1      330.65      348.49     45.04 o 
  -6  13   1     1030.35     1022.41     80.12 o 
  -5  13   1     2850.93     2719.31    121.64 o 
  -4  13   1      422.17      506.62     60.91 o 
  -3  13   1       15.80       48.12     35.31 o 
  -2  13   1      408.47      403.01     56.07 o 
  -1  13   1      237.49      210.18     43.45 o 
   0  13   1       35.67       55.98     31.76 o 
   1  13   1      258.24      294.68     35.18 o 
   2  13   1      973.08     1005.77    108.39 o 
   3  13   1      907.14      957.33     82.37 o 
   4  13   1      396.61      505.82     70.56 o 
   5  13   1      115.72      160.76     52.92 o 
 -12  14   1       32.94       50.11     30.17 o 
 -11  14   1       85.87      118.53     32.21 o 
 -10  14   1       89.56       88.46     37.64 o 
  -9  14   1      242.02      219.87     80.87 o 
  -8  14   1       44.43       24.75     24.09 o 
  -7  14   1      137.08       65.40     43.75 o 
  -6  14   1      202.96      211.83     52.98 o 
  -5  14   1       18.30       73.02     43.28 o 
  -4  14   1       45.60      102.70     41.05 o 
  -3  14   1      626.41      588.46     65.70 o 
  -2  14   1      213.24      212.00     47.62 o 
  -1  14   1        8.34       25.02     32.34 o 
   0  14   1      192.47      286.12     53.35 o 
   1  14   1      235.93      327.99     52.79 o 
   2  14   1       56.41       24.95     25.12 o 
   3  14   1       76.65       74.38     31.57 o 
 -11  15   1       26.63       46.07     30.07 o 
 -10  15   1       11.13       13.71     26.01 o 
  -9  15   1        4.42      -22.56     41.03 o 
  -8  15   1      119.72       15.21     45.91 o 
  -7  15   1       36.21       45.05     45.34 o 
  -6  15   1      255.97      188.00     54.29 o 
  -5  15   1      544.64      536.41     69.83 o 
  -4  15   1      536.89      544.29     68.30 o 
  -3  15   1      117.74      135.15     44.58 o 
  -2  15   1      143.59      157.29     45.62 o 
  -1  15   1        0.24      -15.36     31.89 o 
   0  15   1        6.35       26.38     37.16 o 
   1  15   1       13.46       25.50     34.53 o 
   2  15   1        6.41      -36.86     26.01 o 
  -9  16   1       79.73       84.61     53.99 o 
  -8  16   1       86.14      129.61     57.86 o 
  -7  16   1       94.44      161.23     55.80 o 
  -6  16   1       74.78       42.67     47.42 o 
  -5  16   1        0.09       19.09     44.31 o 
  -4  16   1        2.44      -29.14     32.41 o 
  -3  16   1       41.59       49.01     40.15 o 
  -2  16   1       96.05      136.68     47.53 o 
  -1  16   1      238.07      259.02     56.15 o 
   0 -16   2      130.23      138.72     46.24 o 
   1 -16   2      352.76      351.23     61.55 o 
   2 -16   2      237.83      202.55     54.45 o 
   3 -16   2      327.24      275.25     61.38 o 
   4 -16   2      202.35      341.25     66.18 o 
   5 -16   2      185.04      232.96     58.19 o 
   6 -16   2       11.22      -16.84     40.36 o 
   7 -16   2        6.88       63.91     48.73 o 
   8 -16   2       29.97       46.59     49.83 o 
  -2 -15   2      179.86      116.93     42.30 o 
  -1 -15   2      249.92      306.68     53.40 o 
   0 -15   2      610.45      603.38     68.20 o 
   1 -15   2      850.35      776.74     77.10 o 
   2 -15   2      210.64      206.95     53.21 o 
   3 -15   2      105.94      114.62     46.10 o 
   4 -15   2       54.74       56.06     43.45 o 
   5 -15   2       18.38      -20.34     39.54 o 
   6 -15   2      215.51      237.10     58.91 o 
   7 -15   2      340.71      313.18     62.13 o 
   8 -15   2       88.37      160.54     55.35 o 
   9 -15   2      260.80      308.80     40.72 o 
  10 -15   2      374.90      440.29     68.26 o 
  -4 -14   2      172.21      168.46     49.45 o 
  -3 -14   2       94.83        4.69     36.89 o 
  -2 -14   2       50.97       26.56     23.02 o 
  -1 -14   2      323.14      304.92     50.74 o 
   0 -14   2        1.03       34.34     31.94 o 
   1 -14   2      328.91      300.57     52.89 o 
   2 -14   2      398.64      478.65     61.47 o 
   3 -14   2      287.93      350.79     55.57 o 
   4 -14   2      197.19      121.31     46.54 o 
   5 -14   2      467.46      487.85     64.05 o 
   6 -14   2     1991.16     2051.82    110.63 o 
   7 -14   2      352.56      445.37     41.58 o 
   8 -14   2      190.28      165.36     31.44 o 
   9 -14   2      118.90      132.00     51.52 o 
  10 -14   2        8.80       46.04     34.14 o 
  11 -14   2        1.10       18.04     27.18 o 
  -6 -13   2      288.53      221.17     58.02 o 
  -5 -13   2      131.11      133.70     47.05 o 
  -4 -13   2        0.35      -24.34     31.58 o 
  -3 -13   2      190.40      146.04     44.69 o 
  -2 -13   2       14.31       -8.44     30.13 o 
  -1 -13   2      700.28      688.49     45.46 o 
   0 -13   2      563.99      659.34     63.97 o 
   1 -13   2      388.97      294.45     48.55 o 
   2 -13   2      449.82      468.82     58.50 o 
   3 -13   2      109.83      106.93     39.66 o 
   4 -13   2        1.19        7.95     34.23 o 
   5 -13   2      533.81      639.99     66.42 o 
   6 -13   2      330.31      397.62     37.27 o 
   7 -13   2      375.70      421.01     84.20 o 
   8 -13   2       25.71       39.65     26.17 o 
   9 -13   2      128.12      237.86     34.86 o 
  10 -13   2       77.88       25.00     26.42 o 
  11 -13   2      107.49       83.43     31.28 o 
  12 -13   2      161.48      228.35     37.67 o 
  -7 -12   2        2.34      -27.06     34.17 o 
  -6 -12   2       10.87        5.19     37.96 o 
  -5 -12   2      307.79      329.38     58.11 o 
  -4 -12   2      668.36      703.16     68.37 o 
  -3 -12   2      279.85      341.60     51.79 o 
  -2 -12   2     1816.72     1819.51     93.30 o 
  -1 -12   2      339.64      263.56     43.55 o 
   0 -12   2      309.47      306.97     42.42 o 
   1 -12   2      409.82      443.05     55.06 o 
   2 -12   2     1841.10     1974.09     97.75 o 
   3 -12   2       38.16       42.46     33.49 o 
   4 -12   2      246.39      334.25     50.10 o 
   5 -12   2     1599.72     1425.96     56.16 o 
   6 -12   2     1747.50     1632.25     61.61 o 
   7 -12   2     1468.94     1485.57     61.02 o 
   8 -12   2      646.68      676.75     47.11 o 
   9 -12   2       45.12       30.21     24.76 o 
  10 -12   2        3.83       25.72     32.10 o 
  11 -12   2        1.19       -4.74     24.12 o 
  12 -12   2       14.94       26.34     26.10 o 
  13 -12   2       12.57       51.59     30.05 o 
  -8 -11   2       14.46      -29.98     36.68 o 
  -7 -11   2      272.67      270.44     54.97 o 
  -6 -11   2      266.97      190.16     46.92 o 
  -5 -11   2     2047.06     1976.22    107.06 o 
  -4 -11   2     1348.48     1543.97     89.09 o 
  -3 -11   2      441.42      385.33     50.51 o 
  -2 -11   2        9.92       19.99     28.68 o 
  -1 -11   2       20.07        2.23     23.75 o 
   0 -11   2      271.94      297.56     30.43 o 
   1 -11   2      849.47      831.50     40.53 o 
   2 -11   2       33.60       51.88     30.49 o 
   3 -11   2     1425.04     1421.83     61.40 o 
   4 -11   2     4200.14     4317.27     92.51 o 
   5 -11   2      856.70      946.00     46.19 o 
   6 -11   2      905.58      900.12     47.29 o 
   7 -11   2     2404.80     2317.20     72.94 o 
   8 -11   2        4.86      -24.16     21.70 o 
   9 -11   2      359.73      262.39     33.34 o 
  10 -11   2      221.23      259.84     35.58 o 
  11 -11   2      704.76      602.73     48.02 o 
  12 -11   2      131.57      192.29     34.82 o 
  13 -11   2      117.53      140.90     32.64 o 
  -9 -10   2       56.54       28.94     41.64 o 
  -8 -10   2      213.73      235.92     52.27 o 
  -7 -10   2      104.66       88.76     40.47 o 
  -6 -10   2       33.42       44.83     38.56 o 
  -5 -10   2       10.19        8.23     31.08 o 
  -4 -10   2      445.34      485.39     56.40 o 
  -3 -10   2     1184.30     1362.18     76.09 o 
  -2 -10   2      745.59      754.88     55.12 o 
  -1 -10   2      404.35      366.74     41.50 o 
   0 -10   2      241.93      268.37     33.65 o 
   1 -10   2     1038.85      954.97     39.25 o 
   2 -10   2     2129.46     2158.30     44.32 o 
   3 -10   2        0.64        0.25     14.83 o 
   4 -10   2     1443.57     1616.60     52.82 o 
   5 -10   2      614.52      602.01     36.86 o 
   6 -10   2      297.27      326.47     47.57 o 
   7 -10   2      522.91      582.15     52.17 o 
   8 -10   2     1531.50     1539.80    121.20 o 
   9 -10   2     2121.80     2151.04     72.48 o 
  10 -10   2      879.62      968.29     52.32 o 
  11 -10   2      727.46      720.94     49.64 o 
  12 -10   2      170.25      175.06     34.32 o 
  13 -10   2       78.41       57.02     40.12 o 
  14 -10   2       67.84       61.49     48.85 o 
 -10  -9   2        0.28       -6.75     39.24 o 
  -9  -9   2        6.57      -38.15     30.31 o 
  -8  -9   2       20.57       51.04     36.98 o 
  -7  -9   2       63.64       81.96     38.13 o 
  -6  -9   2      383.88      317.50     49.97 o 
  -5  -9   2     2762.23     2580.69    110.28 o 
  -4  -9   2      554.19      549.39     54.73 o 
  -3  -9   2     1356.76     1226.22     68.18 o 
  -2  -9   2     2041.72     2171.81     87.04 o 
  -1  -9   2        6.22       26.38     20.30 o 
   0  -9   2       35.37       42.61     19.30 o 
   1  -9   2        1.10        8.17      9.25 o 
   2  -9   2       25.70        9.63      9.25 o 
   3  -9   2      284.82      302.74     17.63 o 
   4  -9   2      534.51      564.53     32.43 o 
   5  -9   2      752.24      736.41     37.48 o 
   6  -9   2      285.28      323.31     64.98 o 
   7  -9   2      922.68      937.51     44.68 o 
   8  -9   2     2177.98     2122.43     99.20 o 
   9  -9   2      113.24      165.12     28.28 o 
  10  -9   2       49.30       49.27     23.87 o 
  11  -9   2       97.02       77.83     26.02 o 
  12  -9   2        0.36       16.60     23.20 o 
  13  -9   2       94.07       38.11     40.52 o 
  14  -9   2      176.43      325.08     65.79 o 
 -11  -8   2      137.84      116.73     47.28 o 
 -10  -8   2       58.14       27.86     37.72 o 
  -9  -8   2       86.62       53.55     36.54 o 
  -8  -8   2      169.01      238.92     48.29 o 
  -7  -8   2      283.78      330.80     51.77 o 
  -6  -8   2      648.75      672.23     63.43 o 
  -5  -8   2      265.63      229.25     40.32 o 
  -4  -8   2       24.84       43.33     27.35 o 
  -3  -8   2       55.85       49.78     24.71 o 
  -2  -8   2      443.93      498.33     41.02 o 
  -1  -8   2     1259.29     1409.07     61.99 o 
   0  -8   2     2710.79     2860.39     53.74 o 
   1  -8   2     2909.19     2831.49     56.16 o 
   2  -8   2     1613.02     1509.05     45.06 o 
   3  -8   2      656.57      643.99     20.98 o 
   4  -8   2       32.45       29.74     15.18 o 
   5  -8   2        1.62        6.97     16.21 o 
   6  -8   2      343.57      266.09     25.79 o 
   7  -8   2        0.35       12.43     17.25 o 
   8  -8   2      480.79      474.07     35.34 o 
   9  -8   2      852.32      871.08     46.58 o 
  10  -8   2     1698.96     1650.06     81.37 o 
  11  -8   2      784.34      679.14     45.29 o 
  12  -8   2      286.80      269.35     34.70 o 
  13  -8   2      301.09      350.42     62.57 o 
  14  -8   2       97.80      128.17     49.93 o 
 -11  -7   2      278.36      155.42     46.29 o 
 -10  -7   2      195.42      211.45     48.65 o 
  -9  -7   2       76.27       81.12     35.49 o 
  -8  -7   2       48.54       34.60     33.19 o 
  -7  -7   2      424.36      379.09     50.50 o 
  -6  -7   2      591.78      585.86     55.09 o 
  -5  -7   2      181.22      168.89     33.54 o 
  -4  -7   2      433.86      463.71     44.66 o 
  -3  -7   2      531.56      504.37     41.56 o 
  -2  -7   2     1010.19      985.24     51.59 o 
  -1  -7   2     1686.49     1893.58     37.94 o 
   0  -7   2     4112.49     4754.92     72.98 o 
   1  -7   2      336.30      434.86     17.55 o 
   2  -7   2     1349.16     1403.89     29.36 o 
   3  -7   2      489.43      501.17     17.44 o 
   4  -7   2     1696.13     1607.98     46.82 o 
   5  -7   2      532.51      533.45     30.03 o 
   6  -7   2     1288.05     1436.92     51.21 o 
   7  -7   2     2831.80     2866.87     85.95 o 
   8  -7   2      604.40      653.69     37.93 o 
   9  -7   2       43.02       22.71     30.46 o 
  10  -7   2     3028.82     3079.77     83.14 o 
  11  -7   2       43.96       48.12     22.79 o 
  12  -7   2       15.52        5.90     50.44 o 
  13  -7   2       14.70      -42.17     35.44 o 
  14  -7   2       41.82      110.20     47.16 o 
 -12  -6   2       10.28      -22.55     34.40 o 
 -11  -6   2        0.28        6.01     31.14 o 
 -10  -6   2       50.00      -13.20     30.59 o 
  -9  -6   2      693.05      712.89     68.95 o 
  -8  -6   2     7194.03     6946.22    195.45 o 
  -7  -6   2     1263.86     1221.85     73.64 o 
  -6  -6   2     1390.66     1429.50     76.23 o 
  -5  -6   2     1624.92     1760.91     77.84 o 
  -4  -6   2     1299.42     1447.17     67.06 o 
  -3  -6   2     1982.48     2099.50     76.39 o 
  -2  -6   2      372.72      302.09     30.66 o 
  -1  -6   2     1186.78     1344.14     29.96 o 
   0  -6   2     3243.94     3724.51     59.30 o 
   1  -6   2     2070.79     2296.43     44.56 o 
   2  -6   2     3924.21     4156.57     53.75 o 
   3  -6   2     2194.66     2041.65     32.56 o 
   4  -6   2     2097.90     2027.65     49.77 o 
   5  -6   2     9849.29     9848.52    142.36 o 
   6  -6   2      901.30      952.25     38.17 o 
   7  -6   2      271.84      261.33     24.24 o 
   8  -6   2        1.75        8.62     27.06 o 
   9  -6   2      573.74      451.08     68.01 o 
  10  -6   2      269.51      304.72     31.50 o 
  11  -6   2      142.86      178.78     29.32 o 
  12  -6   2      617.89      730.14     46.18 o 
  13  -6   2      688.48      734.95     73.97 o 
  14  -6   2      440.77      369.07     62.78 o 
 -13  -5   2      119.18      168.81     49.02 o 
 -12  -5   2      137.03      132.56     45.08 o 
 -11  -5   2       97.13      103.00     41.88 o 
 -10  -5   2     1968.67     1790.61     99.67 o 
  -9  -5   2     2047.10     2194.41    105.21 o 
  -8  -5   2      591.30      546.17     55.62 o 
  -7  -5   2      725.24      733.85     56.84 o 
  -6  -5   2       10.57       19.85     21.84 o 
  -5  -5   2      958.79      841.09     52.51 o 
  -4  -5   2     2092.86     2012.05     85.89 o 
  -3  -5   2     1007.24     1204.11     54.69 o 
  -2  -5   2    16544.73    16999.33    295.28 o 
  -1  -5   2     1712.47     1555.66     30.94 o 
   0  -5   2     2928.58     2893.24     66.70 o 
   1  -5   2    10106.09    10280.79    124.95 o 
   2  -5   2    18177.50    18719.81    174.62 o 
   3  -5   2     3208.08     3111.49     41.09 o 
   4  -5   2     2208.75     2419.12     94.96 o 
   5  -5   2        0.38        7.20      7.76 o 
   6  -5   2     1189.69     1229.02     27.18 o 
   7  -5   2     1057.42     1078.87     27.88 o 
   8  -5   2      586.07      542.08     49.54 o 
   9  -5   2     1318.36     1334.38     48.70 o 
  10  -5   2     1324.47     1338.66     51.59 o 
  11  -5   2      166.44      161.54     27.15 o 
  12  -5   2      521.03      548.34     62.71 o 
  13  -5   2      193.78      224.17     51.37 o 
  14  -5   2       10.83       -5.85     36.74 o 
 -13  -4   2      154.17       67.89     41.16 o 
 -12  -4   2       20.82       21.88     32.34 o 
 -11  -4   2       52.15       -8.96     28.26 o 
  -9  -4   2       91.68      137.51     37.05 o 
  -8  -4   2      695.19      678.32     55.31 o 
  -7  -4   2     1594.11     1561.77     75.78 o 
  -6  -4   2     5541.59     5596.83    189.19 o 
  -5  -4   2     4953.96     5445.84     87.98 o 
  -4  -4   2      894.98     1109.27     27.89 o 
  -3  -4   2     1181.25     1492.87     29.59 o 
  -2  -4   2     4130.65     4352.15     60.82 o 
  -1  -4   2    10200.75     9514.64    114.66 o 
   0  -4   2      843.20      454.38     27.21 o 
   1  -4   2     5725.85     7260.33     95.06 o 
   2  -4   2       44.93       72.88      6.41 o 
   3  -4   2    14315.71    14157.81    191.96 o 
   4  -4   2     1362.74     1239.54     23.59 o 
   5  -4   2     7091.08     6725.97     77.94 o 
   6  -4   2     2325.52     2193.31     39.15 o 
   7  -4   2     3608.26     3599.92     56.20 o 
   8  -4   2     1700.09     1666.32     38.82 o 
   9  -4   2      563.89      586.47     35.79 o 
  10  -4   2      285.12      244.27     27.06 o 
  11  -4   2      495.23      563.04     60.76 o 
  12  -4   2      108.54      123.74     39.60 o 
  13  -4   2      449.58      540.50     63.65 o 
  14  -4   2      243.33      315.24     56.42 o 
 -14  -3   2        7.46      -15.23     36.80 o 
 -13  -3   2        4.61       59.58     37.05 o 
 -12  -3   2      126.74      113.80     38.91 o 
 -11  -3   2      159.14      157.11     40.11 o 
 -10  -3   2      128.43      103.33     34.47 o 
  -9  -3   2       47.73       93.48     31.03 o 
  -8  -3   2     1120.84     1192.68     53.87 o 
  -7  -3   2     1201.67     1202.82     38.49 o 
  -6  -3   2      654.53      526.80     25.75 o 
  -5  -3   2     2895.15     2909.28     63.00 o 
  -4  -3   2      718.50      631.44     21.89 o 
  -3  -3   2     2947.95     3008.69     47.73 o 
  -2  -3   2     1105.01      926.53     20.87 o 
  -1  -3   2    12805.63    13644.63    154.96 o 
   0  -3   2     3086.05     2707.61     40.98 o 
   1  -3   2     1025.79     1282.53     21.11 o 
   2  -3   2     8559.80     8286.83     82.55 o 
   3  -3   2      595.42      537.36     15.44 o 
   4  -3   2     1691.80     1618.42     32.66 o 
   5  -3   2      548.19      584.46     19.18 o 
   6  -3   2       10.14        0.12      8.10 o 
   7  -3   2       22.49       23.84      9.94 o 
   8  -3   2      144.56      149.65     15.58 o 
   9  -3   2      152.78      122.49     16.45 o 
  10  -3   2     1332.16     1324.72     50.77 o 
  11  -3   2      626.19      757.92     64.46 o 
  12  -3   2     1660.27     1886.42     98.68 o 
  13  -3   2      449.52      474.67     60.34 o 
  14  -3   2      166.01      181.06     46.33 o 
 -14  -2   2      109.58      144.16     45.96 o 
 -13  -2   2      227.25      178.95     48.33 o 
 -12  -2   2      910.36      838.03     73.32 o 
 -11  -2   2      283.54      348.32     50.86 o 
 -10  -2   2      194.78      177.13     37.91 o 
  -9  -2   2      621.66      646.87     36.19 o 
  -8  -2   2      856.29      932.87     37.07 o 
  -7  -2   2       16.16       10.98     11.67 o 
  -6  -2   2      960.86      890.49     31.39 o 
  -5  -2   2      290.21      296.15     46.52 o 
  -4  -2   2     7045.44     7505.42    178.61 o 
  -3  -2   2       93.91      146.95     10.29 o 
  -2  -2   2     3209.65     3510.37     49.77 o 
  -1  -2   2    22920.21    22861.66    247.23 o 
   0  -2   2     1924.55     1495.44     25.65 o 
   1  -2   2      681.57     1068.26     17.28 o 
   2  -2   2      889.39      882.84     17.29 o 
   3  -2   2     6369.27     6368.30     68.25 o 
   4  -2   2     5914.58     5802.25     66.94 o 
   5  -2   2      230.52      153.13     11.75 o 
   6  -2   2      306.77      291.23     16.22 o 
   7  -2   2     1722.13     1650.85     50.31 o 
   8  -2   2     1184.89     1302.49     45.10 o 
   9  -2   2     2984.02     3117.71    120.75 o 
  10  -2   2     1722.52     1771.11     64.57 o 
  11  -2   2      627.10      697.00     42.20 o 
  12  -2   2       68.99       76.73     34.33 o 
  13  -2   2       77.63       69.00     35.77 o 
  14  -2   2       43.26       14.02     37.21 o 
 -14  -1   2      352.97      385.80     59.62 o 
 -13  -1   2      428.20      455.90     59.38 o 
 -12  -1   2      103.68       79.29     35.45 o 
 -11  -1   2      508.43      504.02     46.80 o 
 -10  -1   2      224.94      266.65     26.87 o 
  -9  -1   2      297.44      297.13     26.18 o 
  -8  -1   2     4273.66     4586.29     86.10 o 
  -7  -1   2     7492.77     7812.04    117.43 o 
  -6  -1   2      130.26      124.42     18.71 o 
  -5  -1   2      352.25      326.93     24.14 o 
  -4  -1   2     8820.87     7925.83    103.47 o 
  -3  -1   2     6622.41     6125.81     80.24 o 
  -2  -1   2     8173.08     7629.11    126.33 o 
  -1  -1   2     4968.85     5060.39     62.59 o 
   0  -1   2     8538.45     7312.08     98.42 o 
   1  -1   2     1400.85     1181.25     22.16 o 
   2  -1   2    33095.68    32217.05    453.29 o 
   3  -1   2     5250.16     5432.16     67.99 o 
   4  -1   2     6655.73     6482.09     72.73 o 
   5  -1   2     5745.19     6012.29     91.90 o 
   6  -1   2     1194.31     1333.73     40.41 o 
   7  -1   2      498.50      467.30     28.03 o 
   8  -1   2       54.44       35.85     16.16 o 
   9  -1   2      100.80       59.22     19.64 o 
  10  -1   2      143.08      174.28     26.19 o 
  11  -1   2      875.76      849.01     45.45 o 
  12  -1   2       36.51       -1.35     21.35 o 
 -14   0   2      387.93      357.49     55.87 o 
 -13   0   2      640.42      719.64     67.68 o 
 -12   0   2      436.73      461.45     36.11 o 
 -11   0   2     2018.86     1914.03     61.77 o 
 -10   0   2     1353.81     1322.87     49.31 o 
  -9   0   2     2135.94     2150.80     60.26 o 
  -8   0   2     1457.36     1476.06     74.96 o 
  -7   0   2       50.52       28.47     14.04 o 
  -6   0   2       28.91       25.80     11.67 o 
  -5   0   2     2064.36     1702.95     55.05 o 
  -4   0   2      683.20      545.38     20.20 o 
  -3   0   2     7272.84     6800.94     86.38 o 
  -2   0   2    33352.02    32005.02    674.92 o 
  -1   0   2     4667.41     5236.44     63.52 o 
   0   0   2     3600.07     3172.22     59.16 o 
   1   0   2    12732.85    13371.40    340.23 o 
   2   0   2    15291.11    15124.82    335.67 o 
   3   0   2      568.75      769.35     23.95 o 
   4   0   2       13.19        7.85     14.40 o 
   5   0   2     1444.86     1475.29     51.70 o 
   6   0   2     2963.97     3004.72     97.91 o 
   7   0   2      245.14      293.13     43.84 o 
   8   0   2     1217.11     1267.11     46.05 o 
   9   0   2     1809.48     1803.24     58.04 o 
  10   0   2     2113.24     2122.84     65.96 o 
  11   0   2      371.22      383.24     82.14 o 
  12   0   2       40.88       11.23     32.78 o 
  13   0   2      104.22      131.09     45.02 o 
 -14   1   2      109.02      165.99     43.16 o 
 -13   1   2      417.13      414.44     41.29 o 
 -12   1   2      901.87      951.75     47.17 o 
 -11   1   2      917.50      976.67     45.98 o 
 -10   1   2        0.11       -8.86     14.51 o 
  -9   1   2      397.77      451.89     29.34 o 
  -8   1   2      367.28      316.24     23.21 o 
  -7   1   2      255.16      262.84     36.26 o 
  -6   1   2    10864.71    11249.31    120.19 o 
  -5   1   2     7047.27     7531.08     83.97 o 
  -4   1   2     4210.02     3846.90     48.43 o 
  -3   1   2     1920.99     2173.36     30.25 o 
  -2   1   2      258.93      364.60      9.75 o 
  -1   1   2     3233.81     3517.99     61.16 o 
   0   1   2     2489.16     2645.94     55.15 o 
   1   1   2      322.35      477.32     19.31 o 
   2   1   2     1993.23     2216.62     39.10 o 
   3   1   2    12159.92    12647.17    153.31 o 
   4   1   2       68.30      107.18     15.32 o 
   5   1   2      184.91      337.20     40.04 o 
   6   1   2     1593.52     1649.35     45.61 o 
   7   1   2     6330.81     6430.40    125.01 o 
   8   1   2      608.84      620.19     63.43 o 
   9   1   2      842.77      827.78     51.28 o 
  10   1   2        4.64      -12.41     18.00 o 
  11   1   2      141.25       79.25     38.28 o 
  12   1   2       48.25       45.96     38.90 o 
  13   1   2      100.03       70.36     42.45 o 
 -15   2   2        1.01      -15.68     32.32 o 
 -14   2   2       85.66      137.69     41.39 o 
 -13   2   2       83.57      100.67     38.20 o 
 -12   2   2        2.89       -6.44     19.28 o 
 -11   2   2      562.53      605.48     38.17 o 
 -10   2   2     1025.40     1058.72     84.44 o 
  -9   2   2      955.62      990.86     39.44 o 
  -8   2   2     1180.62     1094.77     31.66 o 
  -7   2   2        6.14       27.41      9.15 o 
  -6   2   2     6974.47     7213.12     91.77 o 
  -5   2   2        1.48        2.10      8.41 o 
  -4   2   2     2734.60     3297.41     62.39 o 
  -3   2   2      700.98      776.80     19.37 o 
  -2   2   2     2174.94     2350.54     36.20 o 
  -1   2   2     5180.13     5296.50     66.45 o 
   0   2   2     1182.16     1227.28     25.12 o 
   1   2   2    65005.38    61591.82   1290.53 o 
   2   2   2    12219.72    12309.18    145.92 o 
   3   2   2    11482.59    12162.66    303.54 o 
   4   2   2     2576.48     2811.88     53.41 o 
   5   2   2     1285.00     1224.56     67.94 o 
   6   2   2       34.41       16.48     11.70 o 
   7   2   2        0.56        0.14     13.08 o 
   8   2   2      180.41      186.06     23.55 o 
   9   2   2       10.73      -19.82     29.34 o 
  10   2   2      212.72      216.83     43.99 o 
  11   2   2      990.34      909.21     74.80 o 
  12   2   2      471.40      385.85     59.10 o 
  13   2   2      104.44      109.90     45.68 o 
 -15   3   2      181.19      209.84     48.71 o 
 -14   3   2      165.98      116.20     41.65 o 
 -13   3   2       97.14       71.78     36.21 o 
 -12   3   2      100.71       66.58     33.88 o 
 -11   3   2     2149.42     2228.38     96.48 o 
 -10   3   2     1449.25     1466.98     40.91 o 
  -9   3   2     2054.18     2255.30     47.37 o 
  -8   3   2      110.30      131.66     14.30 o 
  -7   3   2      673.96      741.31     41.21 o 
  -6   3   2     1115.41     1042.76     25.16 o 
  -5   3   2     5965.70     6232.76     95.61 o 
  -4   3   2     4514.72     5138.47     73.29 o 
  -3   3   2     3900.26     4247.68     65.87 o 
  -2   3   2    25750.95    25367.64    529.09 o 
  -1   3   2      777.49     1011.98     19.43 o 
   0   3   2     2038.33     2546.40     39.64 o 
   1   3   2      806.50      742.71     36.52 o 
   2   3   2     2947.03     2693.85     88.51 o 
   3   3   2      305.30      335.27     16.19 o 
   4   3   2      203.67      298.97     18.02 o 
   5   3   2     7459.11     8026.22    115.88 o 
   6   3   2     1761.76     1809.84     47.38 o 
   7   3   2     1696.58     1756.31     86.59 o 
   8   3   2     1243.18     1299.87     80.28 o 
   9   3   2      619.21      638.82     64.51 o 
  10   3   2     1365.02     1269.72     85.07 o 
  11   3   2      190.14      138.57     47.50 o 
  12   3   2        0.07      -16.05     35.85 o 
  13   3   2       24.05        3.47     38.43 o 
 -15   4   2      147.40      171.67     47.00 o 
 -14   4   2      447.30      379.77     55.02 o 
 -13   4   2      223.41      252.57     47.39 o 
 -12   4   2        2.99       -5.55     19.33 o 
 -11   4   2        1.15      -19.65     17.63 o 
 -10   4   2      425.03      438.20     33.21 o 
  -9   4   2      536.69      567.65     27.31 o 
  -8   4   2     4045.94     4084.41     62.10 o 
  -7   4   2     6990.83     7203.76    161.23 o 
  -6   4   2       87.69      104.74     10.06 o 
  -5   4   2     7185.03     6999.37     78.08 o 
  -4   4   2       93.75      114.16     14.44 o 
  -3   4   2     1064.64     1038.15     22.73 o 
  -2   4   2     1431.71     1460.39     25.48 o 
  -1   4   2     1110.45     1178.41     22.53 o 
   0   4   2      554.32      559.68     17.22 o 
   1   4   2      161.13       78.32     17.69 o 
   2   4   2       12.88       40.24     17.69 o 
   3   4   2     4095.79     3810.99     59.58 o 
   4   4   2     7526.52     7854.61    108.60 o 
   5   4   2     8559.60     8925.63    125.24 o 
   6   4   2      153.32      207.04     38.23 o 
   7   4   2      543.14      524.06     54.03 o 
   8   4   2       14.23       -3.93     31.61 o 
   9   4   2      741.20      642.02     66.82 o 
  10   4   2      164.95      172.85     45.61 o 
  11   4   2       45.21       16.91     36.44 o 
  12   4   2      340.10      426.07     65.03 o 
 -15   5   2       54.56       56.84     41.17 o 
 -14   5   2      113.55      172.91     47.38 o 
 -13   5   2      745.60      745.06     74.94 o 
 -12   5   2        7.23       33.18     21.88 o 
 -11   5   2     2211.66     2293.59    129.91 o 
 -10   5   2     3806.91     3775.84     87.73 o 
  -9   5   2     1745.69     1787.28    162.20 o 
  -8   5   2      674.85      766.19     24.60 o 
  -7   5   2      682.04      773.25     22.37 o 
  -6   5   2     1973.42     2290.18     68.00 o 
  -5   5   2       45.71       68.11     16.04 o 
  -4   5   2      295.75      245.36     18.68 o 
  -3   5   2    11446.29    11875.50    118.38 o 
  -2   5   2       23.68       19.56      6.94 o 
  -1   5   2    17955.92    18147.59    170.58 o 
   0   5   2     1378.64     1478.18     30.29 o 
   1   5   2      384.47      332.58     31.04 o 
   2   5   2        7.24       -1.23     16.98 o 
   3   5   2     3446.15     3515.64    106.83 o 
   4   5   2     2623.49     2776.29     98.89 o 
   5   5   2      167.80      187.89     36.70 o 
   6   5   2      205.82      178.26     36.97 o 
   7   5   2        6.11      -40.49     28.68 o 
   8   5   2        4.76       27.34     34.95 o 
   9   5   2      737.68      818.74     75.90 o 
  10   5   2      315.55      353.02     57.48 o 
  11   5   2      204.53      143.43     48.46 o 
  12   5   2       62.05      157.46     51.21 o 
 -15   6   2      425.71      368.90     59.92 o 
 -14   6   2      247.62      239.77     34.16 o 
 -13   6   2      704.05      713.15     47.69 o 
 -12   6   2      872.02      899.82     48.74 o 
 -11   6   2       58.99       81.51     24.65 o 
 -10   6   2       42.95       76.06     22.74 o 
  -9   6   2       25.09       49.07     19.09 o 
  -8   6   2      457.96      448.06     42.65 o 
  -7   6   2      593.16      574.69     32.85 o 
  -6   6   2     1428.29     1327.56     45.32 o 
  -5   6   2    13419.50    14581.19    191.15 o 
  -4   6   2     5794.41     5340.08     64.44 o 
  -3   6   2      127.32      211.69     16.34 o 
  -2   6   2      703.21      542.43     19.76 o 
  -1   6   2      923.76      721.35     20.51 o 
   0   6   2      336.80      289.66     15.81 o 
   1   6   2      138.44      154.28     25.97 o 
   2   6   2     1647.03     1341.17     63.47 o 
   3   6   2      282.40      261.25     35.50 o 
   4   6   2     2887.77     2872.32    104.98 o 
   5   6   2      322.20      339.75     45.40 o 
   6   6   2      404.07      485.81     54.48 o 
   7   6   2      220.55      243.53     48.98 o 
   8   6   2      551.32      644.74     69.80 o 
   9   6   2       74.53       81.34     42.01 o 
  10   6   2       18.15        4.60     34.50 o 
  11   6   2        0.14      -46.91     31.27 o 
 -15   7   2       89.02      132.26     31.76 o 
 -14   7   2       33.70       53.58     38.89 o 
 -13   7   2       39.21       44.53     41.16 o 
 -12   7   2        8.22       23.56     22.95 o 
 -11   7   2     1331.23     1301.73     93.99 o 
 -10   7   2      137.94      162.18     26.61 o 
  -9   7   2     1520.01     1430.21     54.46 o 
  -8   7   2      587.82      590.39     98.75 o 
  -7   7   2     2072.26     2092.37     60.08 o 
  -6   7   2     3183.55     3177.91     72.75 o 
  -5   7   2      125.22      165.10     20.56 o 
  -4   7   2      526.08      588.18     19.60 o 
  -3   7   2      356.21      378.03     17.82 o 
  -2   7   2      467.47      511.23     19.84 o 
  -1   7   2     3322.82     3037.02     46.84 o 
   0   7   2     4330.92     4600.15     60.20 o 
   1   7   2       20.81       88.05     24.17 o 
   2   7   2     2813.43     2796.95     97.56 o 
   3   7   2     5707.03     6059.90    162.07 o 
   4   7   2       31.59       23.69     27.53 o 
   5   7   2      626.34      605.13     59.68 o 
   6   7   2      267.08      242.28     47.55 o 
   7   7   2      166.74      153.09     45.13 o 
   8   7   2      122.52      182.14     47.29 o 
   9   7   2      170.62      143.15     45.17 o 
  10   7   2      145.98      155.68     51.67 o 
 -15   8   2       48.72       65.48     29.25 o 
 -14   8   2       78.26       77.39     28.63 o 
 -13   8   2      950.82      980.11     56.38 o 
 -12   8   2      634.76      706.90     47.04 o 
 -11   8   2      902.86      863.17     48.91 o 
 -10   8   2       98.62      107.42     25.08 o 
  -9   8   2      220.42      206.70     38.19 o 
  -8   8   2      137.29       86.24     21.80 o 
  -7   8   2      524.29      505.39     34.56 o 
  -6   8   2      821.20      874.72     40.45 o 
  -5   8   2     6082.98     6431.57    127.66 o 
  -4   8   2     6925.31     7114.16     91.91 o 
  -3   8   2     3247.25     3422.74     53.60 o 
  -2   8   2     2318.17     2466.82     53.10 o 
  -1   8   2     9067.48     9226.70    104.86 o 
   0   8   2     1644.31     1730.42     51.44 o 
   1   8   2     1740.99     1789.48     76.52 o 
   2   8   2       79.70       59.37     27.16 o 
   3   8   2     1119.34     1047.32     66.73 o 
   4   8   2      330.69      323.47     46.89 o 
   5   8   2      316.52      275.93     48.43 o 
   6   8   2     1241.48     1219.92     84.84 o 
   7   8   2      549.96      453.50     61.44 o 
   8   8   2      628.07      626.23     74.31 o 
   9   8   2      329.15      363.45     61.78 o 
  10   8   2      102.03      167.38     53.60 o 
 -15   9   2      320.17      372.34     74.74 o 
 -14   9   2      203.73      352.76     43.03 o 
 -13   9   2       83.89       63.92     26.25 o 
 -12   9   2       80.62       98.39     49.61 o 
 -11   9   2       20.31       -5.97     30.87 o 
 -10   9   2       13.43      -24.48     19.71 o 
  -9   9   2        6.78        1.54     19.23 o 
  -8   9   2      740.75      679.90     41.71 o 
  -7   9   2       18.53       28.10     18.68 o 
  -6   9   2     2715.19     2575.65     68.52 o 
  -5   9   2     2787.20     2606.15     66.14 o 
  -4   9   2     2836.21     2752.37     51.28 o 
  -3   9   2      737.80      724.07     25.81 o 
  -2   9   2      952.52     1076.07     30.53 o 
  -1   9   2       36.15       17.72     15.46 o 
   0   9   2     1048.83      950.75     45.54 o 
   1   9   2      965.46      967.31     63.48 o 
   2   9   2     2113.14     2044.35     92.74 o 
   3   9   2      704.60      687.61     61.32 o 
   4   9   2      180.97      155.93     41.79 o 
   5   9   2     1061.64     1145.22     81.26 o 
   6   9   2      433.56      399.32     61.43 o 
   7   9   2       75.25       85.59     45.58 o 
   8   9   2       25.66      -16.54     35.67 o 
   9   9   2       28.02       12.95     43.79 o 
 -15  10   2       29.56       29.94     35.44 o 
 -14  10   2        8.65       12.04     24.93 o 
 -13  10   2      355.49      393.63     41.59 o 
 -12  10   2      693.06      690.93     50.32 o 
 -11  10   2      881.34      873.08     50.96 o 
 -10  10   2     1218.01     1155.87     56.18 o 
  -9  10   2      759.20      770.24     46.11 o 
  -8  10   2      853.46      843.86     45.94 o 
  -7  10   2      226.43      268.10     30.57 o 
  -6  10   2       71.95       70.76     20.65 o 
  -5  10   2       10.37       26.70     17.17 o 
  -4  10   2      108.89      130.25     21.11 o 
  -3  10   2      666.21      643.81     32.13 o 
  -2  10   2     1543.43     1541.67     50.51 o 
  -1  10   2     1343.87     1391.12     49.81 o 
   0  10   2     1230.84     1256.30     49.47 o 
   1  10   2     2333.50     2461.23     70.21 o 
   2  10   2     1450.16     1405.15     80.61 o 
   3  10   2      715.20      681.87     66.61 o 
   4  10   2      112.17      135.25     42.36 o 
   5  10   2       33.43       73.18     41.12 o 
   6  10   2       13.65       36.78     36.91 o 
   7  10   2       11.72      -20.50     35.51 o 
   8  10   2      161.85      186.64     55.70 o 
 -14  11   2      240.96      303.45     45.09 o 
 -13  11   2      335.26      311.69     41.22 o 
 -12  11   2      305.07      372.24     41.89 o 
 -11  11   2      201.54      165.99     33.09 o 
 -10  11   2        0.11        1.15     22.80 o 
  -9  11   2      112.80      189.91     31.68 o 
  -8  11   2      228.83      153.58     28.23 o 
  -7  11   2       52.49       30.82     22.07 o 
  -6  11   2      104.05       94.27     23.98 o 
  -5  11   2        8.13        6.23     32.36 o 
  -4  11   2     2949.21     3240.07     76.81 o 
  -3  11   2     2307.25     2095.83     95.61 o 
  -2  11   2      983.95     1015.37     50.73 o 
  -1  11   2       29.93        5.50     21.68 o 
   0  11   2      653.59      735.26     43.41 o 
   1  11   2       50.68       67.65     23.72 o 
   2  11   2      192.29      229.90     47.88 o 
   3  11   2      108.36       56.28     39.71 o 
   4  11   2      258.36      340.70     59.51 o 
   5  11   2       34.64       35.09     40.53 o 
   6  11   2      187.14      244.50     59.79 o 
   7  11   2      298.69      398.54     70.09 o 
 -14  12   2        0.37       19.15     27.11 o 
 -13  12   2       51.05       35.56     27.56 o 
 -12  12   2       28.34       93.03     32.51 o 
 -11  12   2      150.15      103.75     29.75 o 
 -10  12   2       71.33       63.57     27.27 o 
  -9  12   2      661.78      566.30     52.68 o 
  -8  12   2     1014.42     1217.04     67.90 o 
  -7  12   2       87.95      108.92     28.88 o 
  -6  12   2     1781.15     1826.21     63.48 o 
  -5  12   2      327.54      304.13     50.16 o 
  -4  12   2      147.16      173.32     45.28 o 
  -3  12   2        3.69       79.03     38.42 o 
  -2  12   2       14.41       40.93     34.12 o 
  -1  12   2      651.08      720.58     43.62 o 
   0  12   2      286.13      304.59     81.38 o 
   1  12   2      346.50      440.06     38.55 o 
   2  12   2      810.63      826.98     49.50 o 
   3  12   2       12.49       15.55     35.42 o 
   4  12   2      398.01      282.04     59.27 o 
   5  12   2      179.93      119.42     51.20 o 
   6  12   2      149.43       81.94     50.38 o 
 -13  13   2      189.46      161.97     88.22 o 
 -12  13   2      336.25      338.74     43.15 o 
 -11  13   2      140.51      115.82     31.47 o 
 -10  13   2       55.49       72.47     28.92 o 
  -9  13   2       13.95       18.42     24.81 o 
  -8  13   2        8.44      -27.01     44.72 o 
  -7  13   2       35.43       11.44     43.92 o 
  -6  13   2       15.85       -5.48     39.29 o 
  -5  13   2       36.76       69.70     39.11 o 
  -4  13   2     1135.85     1129.73     80.66 o 
  -3  13   2     2276.64     2578.37    116.86 o 
  -2  13   2      133.01      184.62     42.77 o 
  -1  13   2      322.25      326.47     51.19 o 
   0  13   2      569.02      559.51     42.54 o 
   1  13   2      296.25      323.34     37.47 o 
   2  13   2      212.29      250.21     35.52 o 
   3  13   2       11.70       12.80     24.17 o 
   4  13   2       18.11      -30.08     36.18 o 
   5  13   2       38.36       23.37     46.32 o 
 -12  14   2        3.68      -10.46     23.98 o 
 -11  14   2       12.24       12.73     25.76 o 
 -10  14   2      162.86      135.20     30.93 o 
  -9  14   2      239.47      222.44     33.96 o 
  -8  14   2        4.65       25.43     39.51 o 
  -7  14   2      603.82      585.24     71.92 o 
  -6  14   2      252.43      286.98     57.53 o 
  -5  14   2      457.94      294.67     54.63 o 
  -4  14   2      441.89      480.23     62.94 o 
  -3  14   2       42.54       45.32     37.06 o 
  -2  14   2       33.27       22.57     35.33 o 
  -1  14   2       10.05       37.22     34.27 o 
   0  14   2       16.11       23.07     33.03 o 
   1  14   2      235.35      263.63     36.98 o 
   2  14   2      240.10      240.68     36.61 o 
   3  14   2      150.45      187.55     85.78 o 
 -11  15   2      126.87       42.88     29.89 o 
 -10  15   2      319.52      369.35     49.81 o 
  -9  15   2      111.61       79.13     48.71 o 
  -8  15   2      130.97      137.36     54.66 o 
  -7  15   2       66.75       21.48     42.75 o 
  -6  15   2       50.13       12.01     43.08 o 
  -5  15   2        2.59       -3.57     36.49 o 
  -4  15   2       23.47       19.20     35.49 o 
  -3  15   2        2.57        8.26     33.16 o 
  -2  15   2       68.50       66.02     40.15 o 
  -1  15   2      147.28      139.08     45.41 o 
   0  15   2       56.56       52.90     37.31 o 
   1  15   2      146.95      117.20     41.93 o 
  -9  16   2        0.99      -26.42     47.97 o 
  -8  16   2       92.29      -10.67     45.80 o 
  -7  16   2       77.35       53.45     46.78 o 
  -6  16   2      165.31      178.74     56.39 o 
  -5  16   2      386.91      400.25     65.54 o 
  -4  16   2      198.33      265.77     56.78 o 
  -3  16   2      322.70      397.73     64.53 o 
  -2  16   2      163.96      115.93     47.06 o 
  -1  16   2      109.63      132.75     47.92 o 
   0 -16   3      647.80      717.84     78.73 o 
   1 -16   3      317.77      259.65     58.34 o 
   2 -16   3       47.67       18.80     42.17 o 
   3 -16   3       18.86      -12.22     39.79 o 
   4 -16   3        1.50      -16.51     40.18 o 
   5 -16   3        3.48       35.46     43.33 o 
   6 -16   3      141.63      146.48     56.33 o 
   7 -16   3      336.42      459.85     76.25 o 
  -2 -15   3       77.68       42.30     37.19 o 
  -1 -15   3       93.90       51.65     35.42 o 
   0 -15   3       45.95      -32.45     31.30 o 
   1 -15   3      631.79      609.14     70.47 o 
   2 -15   3      533.68      416.70     64.05 o 
   3 -15   3      146.77      206.74     54.36 o 
   4 -15   3        8.92       -4.37     36.46 o 
   5 -15   3      132.20      155.10     51.66 o 
   6 -15   3      165.45      163.79     53.62 o 
   7 -15   3      453.87      433.01     68.06 o 
   8 -15   3       32.18       37.53     49.12 o 
   9 -15   3        7.75       -3.17     24.28 o 
  -4 -14   3       38.75       17.82     38.87 o 
  -3 -14   3       37.49       19.17     38.62 o 
  -1 -14   3      619.12      663.47     69.97 o 
   0 -14   3      938.75      701.97     70.01 o 
   1 -14   3      733.83      630.08     67.34 o 
   2 -14   3       41.73       76.85     39.89 o 
   3 -14   3      509.90      612.46     70.36 o 
   4 -14   3      182.99      265.84     54.95 o 
   5 -14   3       30.64       13.31     38.03 o 
   6 -14   3      157.87      173.89     50.25 o 
   7 -14   3        0.21      -15.90     21.44 o 
   8 -14   3      318.41      314.33     38.30 o 
   9 -14   3      166.93      147.11     37.85 o 
  10 -14   3      366.43      318.23     41.95 o 
  11 -14   3      318.49      374.16     44.88 o 
  -6 -13   3       21.33      -19.67     34.25 o 
  -5 -13   3      191.87      141.10     49.09 o 
  -4 -13   3       95.24       86.29     41.80 o 
  -3 -13   3      470.11      392.33     56.72 o 
  -2 -13   3      249.53      281.36     48.48 o 
  -1 -13   3      553.72      537.03     41.24 o 
   0 -13   3      280.73      358.44     51.91 o 
   1 -13   3        0.03       10.84     31.16 o 
   2 -13   3        2.79       21.56     31.27 o 
   3 -13   3      140.86      199.91     47.43 o 
   4 -13   3      724.44      735.11     69.07 o 
   5 -13   3     1224.33     1136.02     82.15 o 
   6 -13   3     1089.00     1029.46     52.56 o 
   7 -13   3      285.98      289.44     35.45 o 
   8 -13   3     1132.41     1024.37     58.65 o 
   9 -13   3      272.46      220.19     34.46 o 
  10 -13   3      113.55       86.37     29.51 o 
  11 -13   3       20.94       20.71     27.67 o 
  12 -13   3        0.01      -11.97     25.06 o 
  -7 -12   3      218.44      338.03     63.20 o 
  -6 -12   3      309.25      430.60     62.48 o 
  -5 -12   3      197.47      207.59     49.34 o 
  -4 -12   3       49.96       -1.66     31.75 o 
  -3 -12   3      323.38      237.75     44.90 o 
  -2 -12   3      300.47      235.30     42.18 o 
  -1 -12   3        0.46       14.98     26.01 o 
   0 -12   3      617.32      592.79     39.56 o 
   1 -12   3        7.08       12.95     30.13 o 
   2 -12   3      961.64      917.14     69.32 o 
   3 -12   3     1315.93     1363.17     82.32 o 
   4 -12   3       81.81      147.18     36.51 o 
   5 -12   3     1300.64     1350.75     56.24 o 
   6 -12   3      216.44      223.56     31.46 o 
   7 -12   3       40.11       49.75     34.70 o 
   8 -12   3       19.07       35.68     27.17 o 
   9 -12   3        1.76       29.92     23.97 o 
  10 -12   3      110.05      109.27     29.21 o 
  11 -12   3      208.51      198.82     76.41 o 
  12 -12   3      302.50      336.96     45.88 o 
  -8 -11   3        4.87       43.57     41.59 o 
  -7 -11   3       11.55       39.57     38.11 o 
  -6 -11   3      125.71       51.36     37.12 o 
  -5 -11   3      829.44      806.44     74.21 o 
  -4 -11   3        1.26      -37.31     25.89 o 
  -3 -11   3      728.60      692.42     61.86 o 
  -2 -11   3       10.17       -8.16     24.04 o 
  -1 -11   3      950.30     1009.18     62.89 o 
   0 -11   3     1094.98     1248.83     53.49 o 
   1 -11   3      366.93      411.04     62.69 o 
   2 -11   3      372.14      346.03     46.45 o 
   3 -11   3      543.16      552.14     63.46 o 
   4 -11   3      398.69      369.48     31.35 o 
   5 -11   3      104.36      137.07     24.58 o 
   6 -11   3     1145.74      948.01     48.17 o 
   7 -11   3     2201.65     2094.03     70.24 o 
   8 -11   3      282.92      301.99     75.76 o 
   9 -11   3       69.23       44.29     24.15 o 
  10 -11   3      267.27      301.21     64.76 o 
  11 -11   3      110.38      142.62     31.20 o 
  12 -11   3       19.59       29.85     36.00 o 
  13 -11   3       42.36       50.99     41.79 o 
  -9 -10   3       96.15       78.11     45.32 o 
  -8 -10   3       47.27       24.67     35.83 o 
  -7 -10   3      241.05      224.73     48.35 o 
  -6 -10   3     1176.53     1237.52     83.89 o 
  -5 -10   3     1284.58     1164.63     79.36 o 
  -4 -10   3      380.85      344.14     48.35 o 
  -3 -10   3      225.05      203.30     37.52 o 
  -2 -10   3       77.58       94.10     29.78 o 
  -1 -10   3        3.35        1.99     21.84 o 
   0 -10   3       40.87       23.75     21.03 o 
   1 -10   3      646.12      689.16     58.27 o 
   2 -10   3      691.04      687.56     26.31 o 
   3 -10   3     3416.33     3508.78     77.78 o 
   4 -10   3     1913.56     1898.42     57.86 o 
   5 -10   3      292.13      317.37     41.40 o 
   6 -10   3       57.89       32.52     19.92 o 
   7 -10   3      425.83      378.47     35.49 o 
   8 -10   3       87.36      105.89     27.05 o 
   9 -10   3      156.45      141.28     27.64 o 
  10 -10   3        7.80       16.29     29.17 o 
  11 -10   3      135.66      186.25     32.63 o 
  12 -10   3       26.26       95.67     41.68 o 
  13 -10   3      126.41       88.92     42.76 o 
 -10  -9   3      166.31      221.83     54.66 o 
  -9  -9   3      314.89      364.48     58.86 o 
  -8  -9   3      324.71      369.06     58.07 o 
  -7  -9   3      216.32      260.73     48.86 o 
  -6  -9   3       69.22       50.15     33.31 o 
  -5  -9   3       26.58       66.16     32.06 o 
  -4  -9   3      884.64      947.79     63.93 o 
  -3  -9   3        0.79      -16.13     21.46 o 
  -2  -9   3     1098.79     1041.76     61.42 o 
  -1  -9   3      145.38      121.33     25.91 o 
   0  -9   3     1944.85     2015.37     72.78 o 
   1  -9   3     1375.29     1389.32     33.48 o 
   2  -9   3     1798.51     1737.56     37.48 o 
   3  -9   3      334.26      263.05     23.75 o 
   4  -9   3      151.83       91.57     19.07 o 
   5  -9   3      221.02      183.99     22.93 o 
   6  -9   3      125.09      137.67     23.53 o 
   7  -9   3      244.25      177.71     31.09 o 
   8  -9   3     1127.90     1058.64     51.30 o 
   9  -9   3     1925.99     1860.94     97.77 o 
  10  -9   3     1060.01     1087.39     53.12 o 
  11  -9   3      943.81     1090.39     55.11 o 
  12  -9   3      747.45      885.23     83.94 o 
  13  -9   3      104.06       88.20     48.66 o 
  14  -9   3       97.02      127.39     51.08 o 
 -11  -8   3       66.04       63.81     39.33 o 
 -10  -8   3      165.17      280.41     53.64 o 
  -9  -8   3       22.73       10.44     31.82 o 
  -8  -8   3      103.08      127.52     41.89 o 
  -7  -8   3     1686.59     1464.11     87.38 o 
  -6  -8   3      212.88      196.62     39.38 o 
  -5  -8   3      821.16      892.16     62.25 o 
  -4  -8   3     2762.11     2738.09    102.71 o 
  -3  -8   3     2757.36     3018.39    103.43 o 
  -2  -8   3      895.20     1021.07     54.92 o 
  -1  -8   3     2703.70     2828.31     53.59 o 
   0  -8   3      721.29      638.55     25.61 o 
   1  -8   3        4.10       18.70      8.97 o 
   2  -8   3      209.96      239.03     14.93 o 
   3  -8   3      221.23      235.68     14.59 o 
   4  -8   3     1292.31     1137.96     40.85 o 
   5  -8   3     1167.36     1003.40     41.04 o 
   6  -8   3     1097.73      948.69     42.56 o 
   7  -8   3      635.72      691.92     38.98 o 
   8  -8   3     1736.01     1761.05     60.67 o 
   9  -8   3      594.47      643.75     41.93 o 
  10  -8   3     1199.81     1252.11     56.47 o 
  11  -8   3       56.27       80.14     25.39 o 
  12  -8   3       99.74      108.57     44.16 o 
  13  -8   3        1.52      -43.74     35.69 o 
  14  -8   3        3.29      -14.55     36.00 o 
 -12  -7   3        0.42      -11.12     35.26 o 
 -11  -7   3        0.28      -16.77     32.87 o 
 -10  -7   3      289.50      246.98     50.18 o 
  -9  -7   3      365.03      399.93     54.04 o 
  -8  -7   3      780.13      821.12     68.34 o 
  -7  -7   3     1730.72     1660.05     89.87 o 
  -6  -7   3      117.28      107.67     31.52 o 
  -5  -7   3       94.81       74.10     27.07 o 
  -4  -7   3      912.42      849.54     53.54 o 
  -3  -7   3       60.63       53.56     22.79 o 
  -2  -7   3      111.14      111.97     11.41 o 
  -1  -7   3      316.54      338.74     18.50 o 
   0  -7   3     7846.91     7800.72    139.08 o 
   1  -7   3     1009.32      947.18     28.49 o 
   2  -7   3      184.89      107.47     10.52 o 
   3  -7   3     1292.77     1207.41     29.67 o 
   4  -7   3     4102.19     4460.27     58.87 o 
   5  -7   3     1793.78     1674.65     49.56 o 
   6  -7   3     1413.03     1556.65     50.86 o 
   7  -7   3        6.55       -2.62     28.21 o 
   8  -7   3      151.65      168.39     24.17 o 
   9  -7   3      290.15      296.97     47.69 o 
  10  -7   3      324.68      331.14     33.12 o 
  11  -7   3      400.71      472.44     38.57 o 
  12  -7   3      689.62      692.91     71.88 o 
  13  -7   3      358.29      446.75     65.13 o 
  14  -7   3      124.10       72.47     46.09 o 
 -12  -6   3      541.02      479.10     67.75 o 
 -11  -6   3      656.43      663.21     70.38 o 
 -10  -6   3     1186.64     1220.50     84.44 o 
  -9  -6   3     1499.47     1433.16     85.82 o 
  -8  -6   3     2158.80     2028.93     98.52 o 
  -7  -6   3      180.66      185.86     36.97 o 
  -6  -6   3      841.86      685.39     54.25 o 
  -5  -6   3      200.80      132.61     27.72 o 
  -4  -6   3      870.59      833.52     50.84 o 
  -3  -6   3      290.02      350.77     25.96 o 
  -2  -6   3     1118.18     1300.94     47.69 o 
  -1  -6   3    14239.12    14948.57    178.24 o 
   0  -6   3    10077.85     9585.82    134.37 o 
   1  -6   3      125.59       96.16     14.04 o 
   2  -6   3      243.86      223.16     12.68 o 
   3  -6   3     2942.25     3178.39     45.47 o 
   4  -6   3     2245.51     2703.01     44.80 o 
   5  -6   3      713.03      702.51     19.47 o 
   6  -6   3      645.05      537.77     31.03 o 
   7  -6   3      164.12      157.05     43.04 o 
   8  -6   3      898.23      968.07     43.11 o 
   9  -6   3      474.55      442.65     33.75 o 
  10  -6   3      309.40      349.48     32.14 o 
  11  -6   3      163.89      145.22     39.68 o 
  12  -6   3       50.51       75.80     39.75 o 
  13  -6   3        0.06       30.76     37.50 o 
  14  -6   3        4.64        6.92     39.26 o 
 -13  -5   3        4.30       -1.24     33.56 o 
 -12  -5   3        0.99      -26.31     28.04 o 
 -11  -5   3       49.48       63.90     36.57 o 
 -10  -5   3       13.93       -8.44     26.91 o 
  -9  -5   3      125.19      146.40     39.85 o 
  -8  -5   3     2859.68     3031.86    115.29 o 
  -7  -5   3     2228.72     2442.27     99.27 o 
  -6  -5   3      281.60      259.31     34.66 o 
  -5  -5   3      387.16      345.68     21.86 o 
  -4  -5   3     1958.09     1545.46     48.24 o 
  -3  -5   3     4035.85     3488.32     69.65 o 
  -2  -5   3     5049.71     4637.77     68.05 o 
  -1  -5   3       12.71        5.42      6.04 o 
   0  -5   3     2023.34     1725.93     35.49 o 
   1  -5   3    10252.56     9011.60    165.40 o 
   2  -5   3     2330.45     2303.41     38.84 o 
   3  -5   3     7945.31     7817.43     89.67 o 
   4  -5   3     9122.32    10180.05    125.72 o 
   5  -5   3      659.52      673.46     34.80 o 
   6  -5   3      943.57      992.04     30.55 o 
   7  -5   3      749.12      848.25     26.17 o 
   8  -5   3        3.23       15.75     15.27 o 
   9  -5   3        4.39       15.25     15.96 o 
  10  -5   3      182.42      161.27     26.22 o 
  11  -5   3      157.79      183.01     45.99 o 
  12  -5   3       14.97       47.57     35.10 o 
  13  -5   3      106.29       55.83     40.30 o 
  14  -5   3      212.93      316.32     59.98 o 
 -13  -4   3       26.92       36.68     36.97 o 
 -12  -4   3      404.84      374.76     55.47 o 
 -11  -4   3      258.23      284.01     51.23 o 
 -10  -4   3     1182.12     1198.92     77.32 o 
  -9  -4   3      731.44      714.35     59.73 o 
  -8  -4   3     1566.34     1553.28     79.33 o 
  -7  -4   3      324.65      308.40     59.02 o 
  -6  -4   3      635.60      649.16     27.48 o 
  -5  -4   3     1266.16     1421.77     42.15 o 
  -4  -4   3       43.78       21.10     12.63 o 
  -3  -4   3      511.66      576.99     19.61 o 
  -2  -4   3    11170.47    11463.04    138.47 o 
  -1  -4   3     2675.36     2509.34     69.48 o 
   0  -4   3     8158.47     8315.07    104.79 o 
   1  -4   3     7294.00     7175.59     93.02 o 
   2  -4   3    15376.57    15523.22    183.29 o 
   3  -4   3      415.46      416.08     14.10 o 
   4  -4   3        6.53        8.95      7.31 o 
   5  -4   3      580.96      604.72     20.09 o 
   6  -4   3      645.04      726.68     23.09 o 
   7  -4   3        4.30       -7.89      8.46 o 
   8  -4   3      713.04      724.73     26.87 o 
   9  -4   3      117.01      169.45     30.10 o 
  10  -4   3     2447.85     2452.24     69.11 o 
  11  -4   3      302.74      360.28     52.10 o 
  12  -4   3      619.89      600.42     62.73 o 
  13  -4   3      398.04      455.63     62.39 o 
  14  -4   3        2.16       -1.54     35.17 o 
 -14  -3   3      377.01      355.75     60.51 o 
 -13  -3   3      257.83      313.09     55.14 o 
 -12  -3   3      248.11      284.13     50.49 o 
 -11  -3   3      243.41      219.64     43.19 o 
 -10  -3   3       68.82       64.10     30.95 o 
  -9  -3   3      405.77      385.05     45.24 o 
  -8  -3   3        0.38      -17.77     11.85 o 
  -7  -3   3       46.83       61.67     14.38 o 
  -6  -3   3     3355.45     3712.89     87.20 o 
  -5  -3   3     6509.53     6663.55     96.55 o 
  -4  -3   3      791.83      820.77     62.61 o 
  -3  -3   3    18565.87    17613.29    202.40 o 
  -2  -3   3    14029.09    12547.72    165.04 o 
  -1  -3   3      236.66      295.37     13.25 o 
   0  -3   3      629.94      712.51     19.73 o 
   1  -3   3      121.32      246.28     10.29 o 
   2  -3   3     6884.67     6177.30     68.77 o 
   3  -3   3    11659.06    12121.76    121.45 o 
   4  -3   3     7158.50     7641.34     84.21 o 
   5  -3   3      254.62      359.35     16.59 o 
   6  -3   3     3410.64     3507.11     60.41 o 
   7  -3   3     3263.46     3346.03     55.07 o 
   8  -3   3     1188.10     1234.64     34.77 o 
   9  -3   3      776.01      693.03     37.49 o 
  10  -3   3      797.69      728.91     60.60 o 
  11  -3   3      538.69      550.72     59.26 o 
  12  -3   3      129.49      171.45     42.87 o 
  13  -3   3      257.54      325.87     52.14 o 
  14  -3   3      130.36      115.53     43.28 o 
 -14  -2   3       90.98       38.83     40.07 o 
 -13  -2   3       20.77       36.75     34.31 o 
 -12  -2   3       18.53       -1.76     29.86 o 
 -11  -2   3      439.24      318.14     44.81 o 
 -10  -2   3        7.48        3.91     16.31 o 
  -9  -2   3      192.47      153.19     21.97 o 
  -8  -2   3      582.21      481.57     55.09 o 
  -7  -2   3     2243.30     1943.60     73.49 o 
  -6  -2   3     5439.57     5373.77    240.30 o 
  -5  -2   3     4416.49     4693.15     95.65 o 
  -4  -2   3    15636.16    17453.05    203.41 o 
  -3  -2   3     6290.89     7633.39     98.57 o 
  -2  -2   3     5944.22     5284.77     71.02 o 
  -1  -2   3       14.64       14.13      5.51 o 
   0  -2   3     3052.89     4123.88     57.34 o 
   1  -2   3    13130.73    13673.49    126.22 o 
   2  -2   3    21780.81    23751.58    211.96 o 
   3  -2   3    30773.34    31255.58    316.80 o 
   4  -2   3     4884.02     4716.53     58.38 o 
   5  -2   3     4427.00     4264.66     57.84 o 
   6  -2   3     4031.80     4007.36     58.74 o 
   7  -2   3      671.07      605.03     31.00 o 
   8  -2   3      198.93      218.87     47.15 o 
   9  -2   3      723.75      700.36     44.39 o 
  10  -2   3      791.45      897.69     88.50 o 
  11  -2   3      323.85      374.76     49.34 o 
  12  -2   3      857.88      926.97     72.00 o 
  13  -2   3       74.57        8.05     34.62 o 
 -15  -1   3       33.64       49.44     41.31 o 
 -14  -1   3      290.33      273.69     52.05 o 
 -13  -1   3      887.56      843.77     72.57 o 
 -12  -1   3      929.64      851.33     66.01 o 
 -11  -1   3       44.21       65.59     20.34 o 
 -10  -1   3      332.20      337.77     32.86 o 
  -9  -1   3      348.92      329.85     26.49 o 
  -8  -1   3      372.17      370.67     47.69 o 
  -7  -1   3     5893.91     6366.39    101.41 o 
  -6  -1   3      303.40      311.59     20.22 o 
  -5  -1   3      191.13      255.35     16.65 o 
  -4  -1   3     6703.34     7119.25     95.64 o 
  -3  -1   3    53797.17    48685.07    983.27 o 
  -2  -1   3    24022.13    22365.09    245.06 o 
  -1  -1   3     3774.63     4158.37     81.04 o 
   0  -1   3      422.83      270.93     16.43 o 
   1  -1   3     3385.30     3445.75     51.05 o 
   2  -1   3     1965.80     1552.06     51.18 o 
   3  -1   3     4565.44     4418.60     52.46 o 
   4  -1   3     1108.60     1088.15     35.19 o 
   5  -1   3      188.55      219.56     44.61 o 
   6  -1   3      120.57      227.14     20.53 o 
   7  -1   3     1969.56     1970.84     53.96 o 
   8  -1   3     4569.07     4783.61     94.28 o 
   9  -1   3     2527.46     2592.29     69.74 o 
  10  -1   3     1609.76     1607.74     59.19 o 
  11  -1   3       27.54       26.84     21.11 o 
  12  -1   3       56.08       48.99     32.89 o 
 -14   0   3      809.93      739.74     69.00 o 
 -13   0   3      404.05      382.71     36.84 o 
 -12   0   3       45.73       -6.95     18.24 o 
 -11   0   3       19.30        7.07     23.98 o 
 -10   0   3      202.94      204.65     26.79 o 
  -9   0   3       63.30       54.47     16.28 o 
  -8   0   3     4732.37     4770.14     87.26 o 
  -7   0   3      825.93      727.08     30.46 o 
  -6   0   3       29.08       18.44     11.74 o 
  -5   0   3     4976.82     4853.00     74.73 o 
  -4   0   3     8314.41     8918.12    160.24 o 
  -3   0   3    14201.04    15914.16    300.25 o 
  -2   0   3     5626.00     4750.09     73.13 o 
  -1   0   3     4378.63     4834.09     77.96 o 
   0   0   3     1580.28     1835.12     31.43 o 
   1   0   3    20489.10    18331.59    307.65 o 
   2   0   3     1130.06     1320.24     30.53 o 
   3   0   3      864.26      801.59     25.48 o 
   4   0   3     3482.64     3206.31     59.61 o 
   5   0   3     1596.53     1365.42     39.54 o 
   6   0   3     3748.25     3481.08    124.64 o 
   7   0   3     2129.42     2062.23     56.03 o 
   8   0   3      181.71      218.00     25.02 o 
   9   0   3      146.52      127.31     30.05 o 
  10   0   3       36.23       11.81     20.61 o 
  11   0   3      943.66      903.25     47.88 o 
  12   0   3      212.29      165.43     46.28 o 
 -14   1   3       27.47       60.51     34.66 o 
 -13   1   3      605.85      546.08     40.89 o 
 -12   1   3       96.82       82.28     26.76 o 
 -11   1   3     1574.74     1648.03     56.77 o 
 -10   1   3      292.82      321.77     34.08 o 
  -9   1   3      454.42      418.36     27.84 o 
  -8   1   3     3126.61     3187.98     67.02 o 
  -7   1   3     1994.70     1956.30     47.94 o 
  -6   1   3     1840.86     1959.86     36.90 o 
  -5   1   3     8586.66     7885.93     87.20 o 
  -4   1   3     9871.70    10673.82    120.50 o 
  -3   1   3      484.36      661.15     18.29 o 
  -2   1   3    27999.44    28329.15    247.99 o 
  -1   1   3     7888.77     7952.95     77.03 o 
   0   1   3    44560.68    43491.95    459.16 o 
   1   1   3    22716.21    22568.67    249.34 o 
   2   1   3     2294.87     2231.83     41.60 o 
   3   1   3     2361.24     2060.48     48.28 o 
   4   1   3     2447.72     2228.61     48.12 o 
   5   1   3      408.37      434.27     24.39 o 
   6   1   3      836.01      872.20     34.75 o 
   7   1   3        9.23        0.57     14.70 o 
   8   1   3      444.37      453.18     48.24 o 
   9   1   3      386.55      374.40     32.00 o 
  10   1   3     1876.13     1732.33     92.65 o 
  11   1   3      143.74      168.91     46.00 o 
  12   1   3      366.86      292.37     55.38 o 
  13   1   3      173.48      140.34     49.75 o 
 -15   2   3      278.47      278.02     52.52 o 
 -14   2   3      104.40       66.32     35.84 o 
 -13   2   3      208.03      250.59     46.27 o 
 -12   2   3      510.88      606.71     40.43 o 
 -11   2   3     1403.39     1431.92     52.13 o 
 -10   2   3      570.03      588.93     54.96 o 
  -9   2   3       14.54        9.85     11.08 o 
  -8   2   3      895.90      886.07     28.30 o 
  -7   2   3      408.90      476.22     33.25 o 
  -6   2   3     2064.94     2053.43     37.18 o 
  -5   2   3       26.66        0.66      8.53 o 
  -4   2   3     4285.02     3969.43     49.94 o 
  -3   2   3    13205.24    13416.95    175.62 o 
  -2   2   3    18544.18    19353.59    193.63 o 
  -1   2   3     9782.72    10540.07    110.75 o 
   0   2   3     3888.58     4147.73     46.72 o 
   1   2   3     2738.65     2545.46     43.02 o 
   2   2   3     1458.28     1408.40     31.74 o 
   3   2   3      978.00      974.93     28.59 o 
   4   2   3     2357.75     2464.91     51.54 o 
   5   2   3     2116.46     1962.92     48.01 o 
   6   2   3     2160.78     2108.79     53.59 o 
   7   2   3     2888.23     2906.62     68.42 o 
   8   2   3      624.98      652.52     52.85 o 
   9   2   3      337.10      356.92     53.12 o 
  10   2   3      108.90      184.62     44.03 o 
  11   2   3      378.09      383.54     59.41 o 
  12   2   3       10.97       22.77     40.01 o 
  13   2   3      135.62      166.17     52.36 o 
 -15   3   3      202.78      195.53     48.38 o 
 -14   3   3      106.73       72.74     34.95 o 
 -13   3   3        0.62       24.08     30.68 o 
 -12   3   3      264.55      316.55     46.45 o 
 -11   3   3      178.34      175.84     26.35 o 
 -10   3   3     2345.19     2384.72     52.08 o 
  -9   3   3     1969.43     2023.76     44.59 o 
  -8   3   3     1088.09     1007.25     29.66 o 
  -7   3   3      684.93      615.15     21.78 o 
  -6   3   3      364.29      291.16     17.42 o 
  -5   3   3     3297.37     3021.36     43.57 o 
  -4   3   3     3715.21     3470.96     45.57 o 
  -3   3   3     1774.91     2126.96     64.71 o 
  -2   3   3     5767.73     6005.52     95.59 o 
  -1   3   3     7087.80     7302.52     85.65 o 
   0   3   3    17204.99    17634.62    162.39 o 
   2   3   3    21398.41    20758.73    237.37 o 
   3   3   3     5909.64     6082.21    123.53 o 
   4   3   3     2583.01     2336.41     82.76 o 
   5   3   3     2046.18     2102.18     50.07 o 
   6   3   3      436.54      371.91     24.42 o 
   7   3   3        0.83        2.65     13.26 o 
   8   3   3      351.06      347.80     49.66 o 
   9   3   3        0.17      -39.40     26.27 o 
  10   3   3       16.78      -18.30     33.69 o 
  11   3   3      726.62      743.96     75.17 o 
  12   3   3      172.46      102.54     45.55 o 
 -16   4   3       25.82       18.28     36.90 o 
 -15   4   3       37.30       87.51     41.89 o 
 -14   4   3       39.70       54.88     36.24 o 
 -13   4   3      286.26      256.33     46.56 o 
 -12   4   3       59.18       35.53     22.97 o 
 -11   4   3     2179.21     2419.83     71.82 o 
 -10   4   3     1599.99     1553.66     55.01 o 
  -9   4   3      855.36      921.82     31.01 o 
  -8   4   3        1.46        3.30      9.28 o 
  -7   4   3       17.73        3.85      9.24 o 
  -6   4   3      929.50     1000.46     36.18 o 
  -5   4   3     3863.75     3820.76     50.89 o 
  -4   4   3    10653.02    10581.20    108.25 o 
  -3   4   3     3350.17     3201.57     43.07 o 
  -2   4   3     2172.65     2443.57     36.03 o 
  -1   4   3    13457.13    13260.56    128.29 o 
   0   4   3       87.26      143.65     10.47 o 
   1   4   3      395.40      314.20     36.40 o 
   2   4   3     4174.58     4297.14    112.46 o 
   3   4   3      517.21      577.17     21.71 o 
   4   4   3       61.11       26.12     10.81 o 
   5   4   3        8.01        9.76     19.40 o 
   6   4   3     1806.55     1863.65     88.74 o 
   7   4   3      408.02      455.52     55.20 o 
   8   4   3       32.85       22.18     35.31 o 
   9   4   3      551.11      539.44     62.85 o 
  10   4   3      342.07      247.60     52.01 o 
  11   4   3      305.20      242.34     54.06 o 
  12   4   3      145.96      105.34     44.00 o 
 -16   5   3      293.05      390.96     63.65 o 
 -15   5   3      146.88      190.07     47.58 o 
 -14   5   3      341.92      338.65     54.24 o 
 -13   5   3      530.28      559.78     42.42 o 
 -12   5   3      254.78      247.92     32.29 o 
 -11   5   3      986.20      967.01     49.98 o 
 -10   5   3      109.85       82.00     28.38 o 
  -9   5   3      780.29      745.75     38.30 o 
  -8   5   3     1077.11     1163.91     30.86 o 
  -7   5   3     1451.98     1343.84     32.48 o 
  -6   5   3    15054.19    14908.96    221.65 o 
  -5   5   3     1087.08     1047.09     27.57 o 
  -4   5   3     2739.79     2474.20     38.10 o 
  -3   5   3       15.20        8.44      8.05 o 
  -2   5   3     7518.24     7836.30     85.54 o 
  -1   5   3       45.99       20.45      7.01 o 
   0   5   3     4098.45     4316.82     83.03 o 
   1   5   3      552.00      609.55     26.05 o 
   2   5   3      188.40      272.74     19.57 o 
   3   5   3     1164.24     1159.69     62.17 o 
   4   5   3     4772.99     4787.26    138.50 o 
   5   5   3     4331.73     4292.29    136.19 o 
   6   5   3      262.97      307.33     45.43 o 
   7   5   3      910.47      950.75     75.11 o 
   8   5   3       10.47       27.60     35.18 o 
   9   5   3       18.42      -43.50     29.68 o 
  10   5   3        1.21       49.33     41.43 o 
  11   5   3        0.07      -39.76     31.96 o 
 -16   6   3       14.42      -31.45     36.29 o 
 -15   6   3        2.63       22.42     25.35 o 
 -14   6   3       60.20       44.67     25.16 o 
 -13   6   3       80.63       96.95     33.36 o 
 -12   6   3      148.56      197.07     30.89 o 
 -11   6   3     4345.70     4287.56    100.15 o 
 -10   6   3     1200.11     1200.07     78.31 o 
  -9   6   3     2651.06     2748.88     73.08 o 
  -8   6   3     2681.39     2642.74     68.66 o 
  -7   6   3     3272.65     3363.81     92.76 o 
  -6   6   3     2931.87     3186.80     46.19 o 
  -5   6   3      139.05      153.42     22.67 o 
  -4   6   3      944.35     1034.34     28.91 o 
  -3   6   3     3754.81     3442.18     49.60 o 
  -2   6   3      140.58      126.46     11.89 o 
  -1   6   3      317.57      310.81     15.26 o 
   0   6   3       14.48        8.55      7.39 o 
   1   6   3     2789.74     2839.17     68.65 o 
   2   6   3     1389.93     1395.68     66.57 o 
   3   6   3     7004.85     7124.59    175.98 o 
   4   6   3      323.36      380.68     45.02 o 
   5   6   3       42.27       44.73     32.08 o 
   6   6   3      125.94      145.45     40.56 o 
   7   6   3      223.80      225.80     47.68 o 
   8   6   3      257.16      238.81     49.99 o 
   9   6   3      611.75      575.06     68.67 o 
  10   6   3       55.98        8.60     37.00 o 
  11   6   3       63.24      111.79     51.40 o 
 -15   7   3       79.52      105.44     84.26 o 
 -14   7   3      619.12      672.43     50.35 o 
 -13   7   3      792.57      754.48     50.18 o 
 -12   7   3        6.09       11.43     22.43 o 
 -11   7   3        8.29       10.35     31.25 o 
 -10   7   3       53.40       33.98     21.06 o 
  -9   7   3       74.02       58.51     20.73 o 
  -8   7   3      656.34      675.60     38.30 o 
  -7   7   3     1843.44     1817.90     55.73 o 
  -6   7   3     3748.57     3756.50     80.10 o 
  -5   7   3     8328.15     8742.17    111.15 o 
  -4   7   3     1676.06     1515.66     33.44 o 
  -3   7   3     1378.49     1352.37     30.74 o 
  -2   7   3     1606.25     1521.47     33.04 o 
  -1   7   3     1934.69     1922.04     36.61 o 
   0   7   3    11678.05    11690.90    123.72 o 
   1   7   3        2.49       20.30     20.55 o 
   2   7   3       62.08       68.38     26.89 o 
   3   7   3      113.93      146.56     34.16 o 
   4   7   3      755.90      896.01     65.06 o 
   5   7   3      509.42      542.89     58.78 o 
   6   7   3       45.58       54.87     37.18 o 
   7   7   3     2153.40     2274.69    115.61 o 
   8   7   3      635.33      533.21     69.13 o 
   9   7   3      105.24       93.86     43.70 o 
  10   7   3       21.24       10.61     41.09 o 
 -15   8   3      113.94       86.70     32.57 o 
 -14   8   3      786.77      757.35     52.39 o 
 -13   8   3      426.06      408.60     63.46 o 
 -12   8   3       17.20       27.89     22.91 o 
 -11   8   3     1992.62     2009.63    109.51 o 
 -10   8   3        2.85      -26.00     17.34 o 
  -9   8   3      212.65      246.64     28.97 o 
  -8   8   3      556.30      548.26     37.53 o 
  -7   8   3     2905.30     2900.62     73.41 o 
  -6   8   3     1926.27     1948.55     57.62 o 
  -5   8   3     1613.38     1738.34     35.04 o 
  -4   8   3     1881.93     1970.78     39.02 o 
  -3   8   3       17.93       20.29     10.07 o 
  -2   8   3      502.55      541.69     22.86 o 
  -1   8   3      264.92      319.72     18.15 o 
   0   8   3     1487.04     1715.62     52.06 o 
   1   8   3     1866.47     1991.83     83.47 o 
   2   8   3     1163.27     1008.12     66.31 o 
   3   8   3      908.33      779.95     61.97 o 
   4   8   3      510.99      512.54     57.36 o 
   5   8   3       54.35       25.14     34.71 o 
   6   8   3      101.91      143.29     47.79 o 
   7   8   3      179.11      170.26     49.42 o 
   8   8   3        0.59      -41.78     33.79 o 
   9   8   3        1.66      -43.02     28.68 o 
 -15   9   3       16.56       31.94     28.28 o 
 -14   9   3       10.29       -3.09     24.49 o 
 -13   9   3      278.01      247.81     36.14 o 
 -12   9   3     2291.75     2281.64     80.29 o 
 -11   9   3     1088.92     1119.96     55.24 o 
 -10   9   3       14.87       -7.01     19.84 o 
  -9   9   3      214.07      229.71     45.79 o 
  -8   9   3      134.72      157.68     26.25 o 
  -7   9   3      270.17      291.71     36.76 o 
  -6   9   3        0.03        2.95     17.09 o 
  -5   9   3      469.15      444.43     30.91 o 
  -4   9   3      340.51      293.11     32.05 o 
  -3   9   3     1434.31     1275.12     33.76 o 
  -2   9   3     1932.98     1864.55     66.13 o 
  -1   9   3     3992.14     4055.45     86.43 o 
   0   9   3     2293.43     2556.37     67.05 o 
   1   9   3     1125.48     1137.89     47.05 o 
   2   9   3      140.82      103.82     36.29 o 
   3   9   3       93.23       27.16     33.03 o 
   4   9   3        4.52       -0.27     31.34 o 
   5   9   3      330.71      332.05     53.95 o 
   6   9   3      171.93      198.53     51.43 o 
   7   9   3      274.57      309.78     61.23 o 
   8   9   3       23.79       63.12     47.07 o 
 -15  10   3      175.11      160.40     36.16 o 
 -14  10   3      103.42      149.03     33.77 o 
 -13  10   3       59.70       70.06     28.59 o 
 -12  10   3      161.96      178.26     32.94 o 
 -11  10   3       13.15       37.72     24.51 o 
 -10  10   3       11.04        2.80     21.07 o 
  -9  10   3      257.41      199.49     30.79 o 
  -8  10   3      351.19      378.76     37.58 o 
  -7  10   3      139.71      136.93     25.30 o 
  -6  10   3      579.86      665.86     39.12 o 
  -5  10   3      652.50      727.77     38.60 o 
  -4  10   3      821.12      815.45     38.50 o 
  -3  10   3     1595.34     1646.54     51.80 o 
  -2  10   3      484.26      431.91     31.32 o 
  -1  10   3      287.94      225.14     26.45 o 
   0  10   3        2.06        8.96     24.46 o 
   1  10   3      318.43      303.58     31.33 o 
   2  10   3      199.35      244.38     44.69 o 
   3  10   3       36.92       18.99     33.52 o 
   4  10   3     1154.59      921.32     76.39 o 
   5  10   3      248.72      165.06     47.12 o 
   6  10   3      492.99      598.90     72.00 o 
   7  10   3      162.24      155.21     50.91 o 
   8  10   3       51.12      104.80     49.64 o 
 -14  11   3        1.24       23.76     26.68 o 
 -13  11   3       60.98       50.02     27.45 o 
 -12  11   3       46.46       10.72     23.62 o 
 -11  11   3      629.31      684.77     49.42 o 
 -10  11   3     2260.85     2006.81     73.37 o 
  -9  11   3      826.02      793.66     47.88 o 
  -8  11   3      745.29      678.51     43.51 o 
  -7  11   3      422.07      355.84     35.60 o 
  -6  11   3       62.99       68.90     22.06 o 
  -5  11   3      202.74      250.52     30.10 o 
  -4  11   3     1595.13     1460.83     82.58 o 
  -3  11   3      589.35      621.19     58.68 o 
  -2  11   3      508.02      495.54     35.83 o 
  -1  11   3      486.68      506.38     37.13 o 
   0  11   3      206.37      263.03     30.32 o 
   1  11   3      539.79      547.09     40.07 o 
   2  11   3       32.02       37.14     45.54 o 
   3  11   3      300.41      216.29     50.91 o 
   4  11   3      314.39      354.76     61.82 o 
   5  11   3      281.04      204.19     52.36 o 
   6  11   3       35.48       55.99     47.10 o 
   7  11   3       47.97       92.21     49.14 o 
 -14  12   3      109.28      145.16     35.22 o 
 -13  12   3      125.94      164.32     52.98 o 
 -12  12   3      232.51      263.80     37.13 o 
 -11  12   3      339.51      358.52     65.46 o 
 -10  12   3      223.84      183.60     45.10 o 
  -9  12   3      154.48      185.38     31.36 o 
  -8  12   3       46.21       85.47     26.50 o 
  -7  12   3       17.82       44.88     23.50 o 
  -6  12   3      100.50       99.44     25.17 o 
  -5  12   3     1316.10     1128.54     79.60 o 
  -4  12   3     2049.07     2212.48    104.66 o 
  -3  12   3      213.73      187.58     43.79 o 
  -2  12   3     1465.38     1329.50     82.79 o 
  -1  12   3      266.14      275.08     32.65 o 
   0  12   3       93.86      105.05     28.68 o 
   1  12   3        2.20       18.46     26.84 o 
   2  12   3        4.82        7.18     21.83 o 
   3  12   3      395.96      449.92     75.82 o 
   4  12   3        0.61      -44.40     32.41 o 
   5  12   3       98.55      165.54     55.29 o 
 -13  13   3        2.21       31.75     27.53 o 
 -12  13   3       27.06       45.99     28.67 o 
 -11  13   3       58.32       39.29     27.76 o 
 -10  13   3       90.92      129.88     30.88 o 
  -9  13   3      692.04      770.04     63.86 o 
  -8  13   3      350.41      335.80     40.72 o 
  -7  13   3      734.48      746.71     46.18 o 
  -6  13   3     1195.49     1224.01     88.33 o 
  -5  13   3       39.49       52.06     37.58 o 
  -4  13   3       73.70       88.00     40.24 o 
  -3  13   3      126.94      210.63     46.65 o 
  -2  13   3        8.70      -31.93     26.55 o 
  -1  13   3      153.69      134.47     40.20 o 
   0  13   3       84.33       63.33     26.15 o 
   1  13   3      222.90      243.21     35.13 o 
   2  13   3      234.71      222.68     34.57 o 
   3  13   3      257.28      302.69     38.46 o 
   4  13   3      267.29      345.66     40.84 o 
 -12  14   3      124.53      108.46     33.30 o 
 -11  14   3      244.72      246.12     37.95 o 
 -10  14   3      125.75      132.54     32.08 o 
  -9  14   3       50.87       44.72     25.69 o 
  -8  14   3        2.36      -20.52     39.24 o 
  -7  14   3        7.33       15.98     39.05 o 
  -6  14   3       32.11        3.84     37.34 o 
  -5  14   3      259.45      158.14     47.54 o 
  -4  14   3       80.54       77.19     41.53 o 
  -3  14   3      251.20      189.19     45.73 o 
  -2  14   3      341.16      284.89     51.24 o 
  -1  14   3      211.53      183.69     46.75 o 
   0  14   3      269.61      176.14     46.94 o 
   1  14   3        1.72       -6.62     24.59 o 
   2  14   3      270.52      237.54     37.30 o 
   3  14   3       39.45       49.46     28.79 o 
 -11  15   3       67.21       52.86     29.84 o 
 -10  15   3        0.01       10.93     43.96 o 
  -9  15   3       36.66        3.89     43.12 o 
  -8  15   3      209.21      206.71     57.19 o 
  -7  15   3      465.39      422.43     66.88 o 
  -6  15   3      406.76      473.45     66.45 o 
  -5  15   3      469.60      532.97     68.33 o 
  -4  15   3      671.22      685.81     73.48 o 
  -3  15   3       84.88      103.13     42.79 o 
  -2  15   3      159.13      267.68     52.60 o 
  -1  15   3       20.86       12.95     33.02 o 
   0  15   3      131.29      152.20     47.09 o 
   1  15   3       23.93       71.99     37.72 o 
  -9  16   3      111.31      122.61     56.91 o 
  -8  16   3      596.85      633.01     84.19 o 
  -7  16   3      271.52      211.73     57.11 o 
  -6  16   3      105.36      -20.08     41.26 o 
  -5  16   3        1.36      -45.60     36.13 o 
  -4  16   3        0.27        8.03     38.24 o 
  -3  16   3        8.68      -20.73     36.92 o 
  -2  16   3       47.95       16.55     37.17 o 
   0 -16   4       75.66      -11.88     36.12 o 
   1 -16   4      329.57      385.91     67.76 o 
   2 -16   4      405.70      519.04     71.24 o 
   3 -16   4      225.26      333.68     64.73 o 
   4 -16   4       50.52       -8.50     41.78 o 
   5 -16   4      301.97      234.75     61.69 o 
   6 -16   4      214.88      181.52     59.70 o 
   7 -16   4      112.84      163.56     56.64 o 
  -2 -15   4      352.31      448.15     62.39 o 
  -1 -15   4     1032.78     1040.88     85.83 o 
   0 -15   4      825.58     1012.45     83.88 o 
   1 -15   4      136.17      187.57     52.10 o 
   2 -15   4      124.61      143.34     48.22 o 
   3 -15   4       11.05      -24.00     35.59 o 
   4 -15   4       53.40      -31.10     36.52 o 
   5 -15   4       17.83       24.79     41.01 o 
   6 -15   4       10.34       -8.67     42.63 o 
   7 -15   4      102.26       43.24     46.29 o 
   8 -15   4      402.30      378.54     42.69 o 
   9 -15   4      529.18      562.00     51.37 o 
  -4 -14   4       54.89       26.29     40.50 o 
  -3 -14   4      138.94      164.37     47.31 o 
  -1 -14   4       85.75       65.13     38.17 o 
   0 -14   4        1.30      -19.34     31.73 o 
   1 -14   4      121.56      209.30     46.66 o 
   2 -14   4       14.72       33.58     36.50 o 
   3 -14   4       15.79       56.06     40.24 o 
   4 -14   4      205.36      211.50     48.84 o 
   5 -14   4      144.81      148.81     48.95 o 
   6 -14   4      389.24      350.33     59.62 o 
   7 -14   4      639.35      761.15     50.77 o 
   8 -14   4      181.52      148.15     32.10 o 
   9 -14   4       44.76       76.96     34.78 o 
  10 -14   4       16.73        0.19     26.88 o 
  -6 -13   4       94.75       69.81     43.08 o 
  -5 -13   4        0.40        5.85     35.73 o 
  -4 -13   4        2.96        7.84     34.36 o 
  -3 -13   4       23.87      -10.37     29.18 o 
  -2 -13   4      127.48      133.36     40.48 o 
   0 -13   4      157.49      211.71     45.05 o 
   1 -13   4      186.31      225.93     45.45 o 
   2 -13   4      864.31      764.57     69.94 o 
   3 -13   4      274.14      235.98     47.68 o 
   4 -13   4      807.54      722.44     68.78 o 
   5 -13   4      247.10      218.14     47.64 o 
   6 -13   4      928.57      858.94     89.33 o 
   7 -13   4        9.39       -6.52     29.83 o 
   8 -13   4      367.40      306.75     37.29 o 
   9 -13   4      199.59      203.36     35.58 o 
  10 -13   4       94.78      123.01     35.81 o 
  11 -13   4      205.10      237.06     38.92 o 
  -7 -12   4       10.77      -42.30     28.33 o 
  -6 -12   4       29.24       35.60     37.05 o 
  -5 -12   4      217.96      264.14     52.90 o 
  -4 -12   4      773.72      806.89     68.17 o 
  -3 -12   4      158.60      209.92     44.35 o 
  -2 -12   4      154.91      176.42     39.23 o 
  -1 -12   4      287.17      286.75     42.01 o 
   0 -12   4      582.00      565.90     83.97 o 
   1 -12   4      348.63      313.49     47.86 o 
   2 -12   4       49.02      -17.44     30.04 o 
   3 -12   4       36.28       21.08     33.57 o 
   4 -12   4      690.72      624.23     40.38 o 
   5 -12   4      891.05      945.85     61.53 o 
   6 -12   4      958.66      906.50     49.11 o 
   7 -12   4      633.97      606.70     43.59 o 
   8 -12   4      614.01      667.34     46.69 o 
   9 -12   4      194.82      215.26     33.07 o 
  10 -12   4      182.46      147.11     31.54 o 
  11 -12   4       18.65       29.30     36.58 o 
  12 -12   4        0.11       21.03     36.42 o 
  -8 -11   4      136.91      107.36     45.38 o 
  -7 -11   4      550.56      422.74     60.41 o 
  -6 -11   4      694.17      573.30     64.46 o 
  -5 -11   4      906.74      852.75     69.92 o 
  -4 -11   4      732.63      825.35     68.47 o 
  -3 -11   4      236.76      246.11     41.93 o 
  -2 -11   4        2.89       10.33     24.76 o 
  -1 -11   4       60.27       62.36     26.47 o 
   0 -11   4      304.55      359.98     40.94 o 
   1 -11   4     1607.38     1714.61     85.52 o 
   2 -11   4      760.44      806.13     63.64 o 
   3 -11   4      129.86      117.91     22.30 o 
   4 -11   4      787.66      779.22     41.33 o 
   5 -11   4     1213.64     1353.90     57.50 o 
   6 -11   4        1.93       28.07     22.80 o 
   7 -11   4       99.49      242.13     34.88 o 
   8 -11   4        4.17      -16.21     26.43 o 
   9 -11   4       66.70       42.70     24.66 o 
  10 -11   4      159.61      199.57     32.73 o 
  11 -11   4      439.75      493.39     64.20 o 
  12 -11   4      277.91      363.75     61.24 o 
  -9 -10   4      206.27      192.40     51.42 o 
  -8 -10   4      132.53       98.40     40.33 o 
  -7 -10   4        1.73       10.44     32.40 o 
  -6 -10   4      118.45      143.24     40.72 o 
  -5 -10   4      130.78      120.01     37.78 o 
  -4 -10   4      241.23      287.90     43.77 o 
  -3 -10   4     1052.18      991.38     64.78 o 
  -2 -10   4      506.50      517.66     47.38 o 
  -1 -10   4     4092.44     3843.80    116.69 o 
   0 -10   4     2991.92     2869.12     93.88 o 
   1 -10   4     1022.48      888.08     37.71 o 
   2 -10   4      323.05      339.26     27.48 o 
   3 -10   4      465.86      442.43     64.64 o 
   4 -10   4      470.44      559.84     35.12 o 
   5 -10   4      126.88       84.92     20.32 o 
   6 -10   4     1296.03     1238.02     87.11 o 
   7 -10   4      795.25      707.84     42.51 o 
   8 -10   4        5.68      -19.38     25.73 o 
   9 -10   4       62.84       77.57     24.98 o 
  10 -10   4      826.90      786.86     49.56 o 
  11 -10   4      418.34      419.92     61.55 o 
  12 -10   4       65.72       53.30     38.85 o 
  13 -10   4       53.38      101.34     46.78 o 
 -10  -9   4        5.25       -2.99     35.25 o 
  -9  -9   4       19.29       -3.87     34.01 o 
  -8  -9   4       19.26      -28.51     26.64 o 
  -7  -9   4      113.97      209.05     46.42 o 
  -6  -9   4      579.22      820.37     66.89 o 
  -5  -9   4      544.02      643.29     60.26 o 
  -4  -9   4     1249.26     1071.75     67.49 o 
  -3  -9   4     1327.77     1240.46     67.13 o 
  -2  -9   4     2799.35     2833.04     99.55 o 
  -1  -9   4      802.40      818.07     50.41 o 
   0  -9   4       26.85       18.91     10.84 o 
   1  -9   4     1602.17     1678.07     38.02 o 
   2  -9   4     1008.89      899.40     33.79 o 
   3  -9   4     2138.38     2006.80     55.81 o 
   4  -9   4      927.34      956.49     56.73 o 
   5  -9   4     3399.73     3471.44    128.54 o 
   6  -9   4      366.83      425.87     69.70 o 
   7  -9   4      511.90      554.81     38.15 o 
   8  -9   4     1433.15     1393.69     59.70 o 
   9  -9   4      975.83      900.75     48.48 o 
  10  -9   4      179.74      158.90     29.29 o 
  11  -9   4        2.51      -25.40     29.88 o 
  12  -9   4       12.14       95.01     44.53 o 
  13  -9   4        4.51       10.95     44.01 o 
 -11  -8   4       14.71        1.72     34.97 o 
 -10  -8   4      269.15      275.22     53.40 o 
  -8  -8   4      921.49      955.86     74.41 o 
  -7  -8   4     1512.01     1626.62     90.74 o 
  -6  -8   4      518.48      563.60     56.55 o 
  -5  -8   4       44.27       39.43     27.70 o 
  -4  -8   4        1.69        4.19     20.54 o 
  -3  -8   4       13.78      -11.80     20.01 o 
  -2  -8   4     1091.53     1152.19     59.60 o 
  -1  -8   4     1689.53     1714.59     42.00 o 
   0  -8   4     3099.32     3063.33     59.23 o 
   1  -8   4     2056.11     1994.14     39.58 o 
   2  -8   4      765.14      727.55     23.67 o 
   3  -8   4     1252.84     1268.64     29.88 o 
   4  -8   4      268.53      280.83     24.23 o 
   5  -8   4      529.25      547.42     67.12 o 
   6  -8   4        1.14      -20.24     23.93 o 
   7  -8   4      180.74      149.11     23.73 o 
   8  -8   4      310.05      292.46     31.46 o 
   9  -8   4       12.63      -16.96     21.87 o 
  10  -8   4     1920.14     1931.53     67.26 o 
  11  -8   4      287.42      421.26     60.75 o 
  12  -8   4      587.55      666.04     73.29 o 
  13  -8   4       30.90       49.61     45.72 o 
 -12  -7   4      125.30      152.50     48.87 o 
 -11  -7   4      218.49      176.83     48.43 o 
 -10  -7   4      439.20      504.31     61.07 o 
  -9  -7   4      377.64      350.15     51.29 o 
  -8  -7   4      241.11      262.73     46.52 o 
  -7  -7   4      222.33      154.22     38.09 o 
  -6  -7   4      423.75      402.78     46.84 o 
  -5  -7   4     1904.30     1862.10     84.84 o 
  -4  -7   4      811.46      742.50     51.43 o 
  -3  -7   4     2565.60     2265.04     83.41 o 
  -2  -7   4     2661.07     2470.16     82.63 o 
  -1  -7   4     4077.93     4114.46     69.00 o 
   0  -7   4     5460.98     5813.63    155.18 o 
   1  -7   4     1020.02     1228.37     33.83 o 
   2  -7   4     2390.11     2838.27     45.71 o 
   3  -7   4      978.62      909.57     24.55 o 
   4  -7   4      175.17      245.64     16.37 o 
   5  -7   4     2052.06     2008.40     66.25 o 
   6  -7   4     1623.59     1684.36     53.00 o 
   7  -7   4      187.53      207.50     24.95 o 
   8  -7   4     1302.17     1335.86     50.43 o 
   9  -7   4      476.96      475.49     55.84 o 
  10  -7   4      310.50      360.53     35.20 o 
  11  -7   4        0.46       21.02     34.33 o 
  12  -7   4       39.16       74.34     43.36 o 
  13  -7   4        0.56      -21.16     38.70 o 
  14  -7   4        5.15      -13.92     36.84 o 
 -12  -6   4      114.66      123.21     45.03 o 
 -11  -6   4       19.29       20.72     31.80 o 
 -10  -6   4      114.91      181.83     44.50 o 
  -9  -6   4      487.63      364.11     53.29 o 
  -8  -6   4      211.04      245.17     42.98 o 
  -7  -6   4     1279.80     1186.47     71.35 o 
  -6  -6   4     1891.43     1941.35     87.29 o 
  -5  -6   4      471.40      529.32     44.75 o 
  -4  -6   4        1.89       -1.52      8.02 o 
  -3  -6   4      864.95      891.27     36.89 o 
  -2  -6   4     1829.17     1886.95     67.97 o 
  -1  -6   4      365.97      413.93     20.43 o 
   0  -6   4     1358.03     1433.20     35.58 o 
   1  -6   4     5779.62     6396.87    133.67 o 
   2  -6   4     3248.61     3439.61     49.62 o 
   3  -6   4     1834.76     1785.47     36.55 o 
   4  -6   4     3868.37     3937.04     63.76 o 
   5  -6   4     4745.40     4770.49     64.04 o 
   6  -6   4     1442.01     1314.95     45.01 o 
   7  -6   4       95.26       51.42     17.45 o 
   8  -6   4        7.94       17.06     20.05 o 
   9  -6   4     1060.77      912.61     43.65 o 
  10  -6   4      833.06      883.33     72.81 o 
  11  -6   4      217.47      200.62     49.15 o 
  12  -6   4      895.46      848.16     79.81 o 
  13  -6   4      184.89      198.72     49.60 o 
  14  -6   4      192.84      262.23     58.99 o 
 -13  -5   4      146.64      262.87     55.42 o 
 -12  -5   4      442.01      502.23     63.26 o 
 -11  -5   4      687.01      843.65     74.18 o 
 -10  -5   4     1547.82     1565.38     91.14 o 
  -8  -5   4      731.61      777.20     59.31 o 
  -7  -5   4      314.57      276.67     39.29 o 
  -6  -5   4      274.36      292.28     36.62 o 
  -5  -5   4        0.35        6.22      8.93 o 
  -4  -5   4     1838.25     2054.53     42.59 o 
  -3  -5   4     1181.68     1082.65     29.14 o 
  -2  -5   4     2498.82     2437.90     74.45 o 
  -1  -5   4     5464.75     5433.37     79.72 o 
   0  -5   4     5293.71     5099.10     76.10 o 
   1  -5   4     6276.34     6702.90     93.35 o 
   2  -5   4       71.97       51.38      8.02 o 
   3  -5   4      728.94      737.40     20.35 o 
   4  -5   4     2806.06     2957.23     44.86 o 
   5  -5   4       58.56       84.53     10.41 o 
   6  -5   4        1.77        5.47      7.78 o 
   7  -5   4       26.10        9.55     13.71 o 
   8  -5   4     1019.20      971.79     40.65 o 
   9  -5   4      445.25      428.34     34.28 o 
  10  -5   4        7.10        3.08     28.80 o 
  11  -5   4      464.95      554.53     61.38 o 
  12  -5   4      122.28      117.71     44.19 o 
  13  -5   4        9.68       13.34     33.88 o 
  14  -5   4        0.87       -4.98     37.43 o 
 -13  -4   4       54.85       92.14     40.99 o 
 -12  -4   4        2.51       -0.97     31.28 o 
 -11  -4   4        1.75      -33.02     22.01 o 
 -10  -4   4        0.41      -15.06     27.24 o 
  -9  -4   4      354.06      406.82     48.97 o 
  -8  -4   4      242.03      186.74     34.11 o 
  -7  -4   4     2334.79     2201.79     53.53 o 
  -6  -4   4     5170.45     4846.02     81.40 o 
  -5  -4   4     2594.60     2547.80     51.09 o 
  -4  -4   4     4138.39     4292.08     68.53 o 
  -3  -4   4    11821.88    13298.60    260.56 o 
  -2  -4   4     7559.17     8519.09    110.69 o 
  -1  -4   4      900.55     1068.52     39.43 o 
   0  -4   4      279.38      269.35     26.55 o 
   1  -4   4      534.64      394.71     30.11 o 
   2  -4   4     2419.41     2942.22     41.40 o 
   3  -4   4    17865.76    18989.65    179.25 o 
   4  -4   4    13128.51    13313.31    134.52 o 
   5  -4   4     2743.82     2355.54     47.54 o 
   6  -4   4     2037.81     1845.49     37.58 o 
   7  -4   4     2408.21     2332.95     44.88 o 
   8  -4   4      678.71      665.89     38.59 o 
   9  -4   4      775.48      752.49     38.58 o 
  10  -4   4      220.14      240.81     44.42 o 
  11  -4   4      148.87      113.52     37.91 o 
  12  -4   4        1.45      -17.71     30.63 o 
  13  -4   4      280.62      326.93     53.83 o 
  14  -4   4      110.32      113.10     46.75 o 
 -14  -3   4        5.01      -28.54     31.12 o 
 -13  -3   4       41.30       41.68     38.70 o 
 -12  -3   4      541.50      402.06     53.07 o 
 -11  -3   4      230.30      205.89     44.10 o 
 -10  -3   4      248.13      229.40     40.40 o 
  -9  -3   4        2.65        4.32     14.29 o 
  -8  -3   4     1953.55     1984.18     53.72 o 
  -7  -3   4      514.97      550.41     28.05 o 
  -6  -3   4     3561.58     3714.78     68.41 o 
  -5  -3   4      859.55      827.25     28.38 o 
  -4  -3   4    10860.74    10730.92    136.50 o 
  -3  -3   4        6.28        9.18      7.19 o 
  -2  -3   4     3690.88     3976.09     61.08 o 
  -1  -3   4     8232.19     8455.82    107.94 o 
   0  -3   4     3832.67     3243.89     52.34 o 
   1  -3   4    11530.24    11384.34    138.43 o 
   2  -3   4    20245.18    20139.90    185.22 o 
   3  -3   4    21388.56    22103.15    203.84 o 
   4  -3   4     1271.99     1356.42     28.02 o 
   5  -3   4      344.95      450.02     19.66 o 
   6  -3   4      182.22      211.44     15.01 o 
   7  -3   4       97.33      115.26     13.90 o 
   8  -3   4      137.43      138.69     15.78 o 
   9  -3   4      369.13      372.06     31.04 o 
  10  -3   4     2490.35     2504.27    108.07 o 
  11  -3   4      807.69      836.71     69.48 o 
  12  -3   4      635.80      605.01     64.74 o 
  13  -3   4      354.86      275.20     52.71 o 
  14  -3   4       72.94       80.88     42.81 o 
 -14  -2   4      219.20      187.13     50.05 o 
 -13  -2   4      442.54      349.34     55.67 o 
 -12  -2   4      160.57      189.73     40.60 o 
 -11  -2   4      941.25      850.85     64.00 o 
 -10  -2   4      192.18      198.60     24.17 o 
  -9  -2   4      786.35      801.43     37.22 o 
  -8  -2   4        4.19       -1.32     11.60 o 
  -7  -2   4        0.64      -12.02      9.63 o 
  -6  -2   4       88.39      150.65     18.88 o 
  -5  -2   4     1877.89     1837.96     42.33 o 
  -4  -2   4    13020.14    13434.94    163.55 o 
  -3  -2   4    20422.36    22586.27    254.10 o 
  -2  -2   4     6446.42     6865.24    101.44 o 
  -1  -2   4     1456.86     1244.66     27.83 o 
   0  -2   4     7685.19     7420.48     95.52 o 
   1  -2   4    60935.04    55554.56    475.70 o 
   2  -2   4     8618.99     8585.41     87.38 o 
   3  -2   4      599.66      564.96     24.02 o 
   4  -2   4     5083.36     5223.55     84.24 o 
   5  -2   4      873.76      723.74     22.46 o 
   6  -2   4     2051.62     1984.99     39.27 o 
   7  -2   4     3827.26     3608.91     81.07 o 
   8  -2   4     1429.27     1318.63     48.44 o 
   9  -2   4     1166.06     1068.64     46.68 o 
  10  -2   4     2302.59     2403.86     76.71 o 
  11  -2   4       78.77       61.23     32.96 o 
  12  -2   4       17.83        9.25     30.57 o 
  13  -2   4      105.26      155.76     44.95 o 
 -15  -1   4      215.32      183.84     49.63 o 
 -14  -1   4      204.03      301.17     53.07 o 
 -13  -1   4      212.63      190.46     44.25 o 
 -12  -1   4      176.37      185.06     39.41 o 
 -11  -1   4        0.24       -6.84     17.00 o 
 -10  -1   4       57.31       44.73     17.60 o 
  -9  -1   4     1875.74     2003.65     56.43 o 
  -8  -1   4     1466.20     1591.91     47.62 o 
  -7  -1   4     1357.77     1351.57     61.60 o 
  -6  -1   4    12615.07    12948.44    166.32 o 
  -5  -1   4     4096.44     4304.84     70.36 o 
  -4  -1   4     5898.52     5547.45     86.78 o 
  -3  -1   4     8446.48     9228.57    116.34 o 
  -2  -1   4    11046.79    13140.15    154.10 o 
  -1  -1   4     2562.51     2728.26     48.90 o 
   0  -1   4    66148.80    63019.27    660.11 o 
   1  -1   4        8.33      102.47     16.35 o 
   2  -1   4     1304.36     1093.76     28.92 o 
   3  -1   4     5688.46     5191.14     60.00 o 
   4  -1   4      226.37      225.76     17.99 o 
   5  -1   4    13147.18    13253.75    174.34 o 
   6  -1   4     1360.09     1529.63     77.94 o 
   7  -1   4     2159.20     2232.86     59.12 o 
   8  -1   4      257.73      219.33     25.16 o 
   9  -1   4      141.98      156.07     25.10 o 
  10  -1   4       17.37       18.82     27.62 o 
  11  -1   4      157.83      203.93     33.72 o 
  12  -1   4      311.96      351.66     52.92 o 
 -14   0   4       79.23      111.18     40.20 o 
 -13   0   4      431.34      443.70     37.03 o 
 -12   0   4      174.96      110.91     23.84 o 
 -11   0   4        3.48      -23.31     15.54 o 
 -10   0   4     1349.79     1435.27    150.00 o 
  -9   0   4      292.43      239.80     23.59 o 
  -8   0   4     1623.25     1543.29     46.00 o 
  -7   0   4     4425.14     4463.65     79.15 o 
  -6   0   4     1673.05     1669.83     41.13 o 
  -5   0   4     1657.88     1599.53     53.00 o 
  -4   0   4     4793.22     4666.82     70.43 o 
  -3   0   4      289.26      274.86     14.57 o 
  -2   0   4     2734.54     2697.57     44.56 o 
  -1   0   4     3681.74     4039.21     67.65 o 
   0   0   4      687.80      692.31     20.80 o 
   1   0   4     6024.30     6640.85     89.27 o 
   2   0   4       71.09       48.73      9.43 o 
   3   0   4     2934.91     3066.98     57.06 o 
   4   0   4     2706.48     3050.36     60.16 o 
   5   0   4       16.29      -16.21     14.90 o 
   6   0   4       31.72       41.28     14.51 o 
   7   0   4     1344.48     1465.47     48.45 o 
   8   0   4     1965.52     2049.82     61.32 o 
   9   0   4      388.71      392.29     32.45 o 
  10   0   4      323.01      384.04     51.45 o 
  11   0   4      201.81      183.29     29.87 o 
  12   0   4      554.38      535.40     64.60 o 
 -14   1   4      471.91      471.29     57.20 o 
 -13   1   4       14.02       19.88     21.53 o 
 -12   1   4      133.99      122.82     24.75 o 
 -11   1   4      283.67      335.14     30.45 o 
 -10   1   4      203.92      252.98     29.21 o 
  -9   1   4      479.00      412.39     28.31 o 
  -8   1   4     4352.18     4378.64    100.42 o 
  -7   1   4      268.63      233.82     35.83 o 
  -6   1   4     3227.84     3261.98     50.28 o 
  -5   1   4     4211.91     4794.81     61.29 o 
  -4   1   4        6.28        8.61      7.17 o 
  -3   1   4     1828.86     1531.33     28.85 o 
  -2   1   4     8759.17     7557.34     77.27 o 
  -1   1   4    20620.53    19700.19    177.29 o 
   0   1   4      757.10      772.49     22.76 o 
   1   1   4    35316.71    37781.27    407.65 o 
   2   1   4       51.14       14.82      7.69 o 
   3   1   4        8.06       35.20     12.50 o 
   4   1   4     2279.94     1992.56     47.46 o 
   5   1   4     4330.04     4447.61     81.24 o 
   6   1   4     1091.48     1069.68     40.34 o 
   7   1   4      304.77      275.45     30.25 o 
   8   1   4      187.06      197.86     25.63 o 
   9   1   4        2.35      -29.13     19.42 o 
  10   1   4      115.15      104.44     38.90 o 
  11   1   4        2.47      -14.79     31.54 o 
  12   1   4      154.50      176.34     50.57 o 
  13   1   4       17.38      -29.70     35.97 o 
 -15   2   4       67.56       60.98     37.47 o 
 -14   2   4        1.63       17.84     33.13 o 
 -13   2   4     1580.21     1444.93     84.90 o 
 -12   2   4     1378.47     1397.32     55.70 o 
 -11   2   4      502.72      498.93     81.36 o 
 -10   2   4     1052.16     1157.17    104.92 o 
  -9   2   4     3363.48     3495.10     61.27 o 
  -8   2   4     4274.07     3672.72     59.90 o 
  -7   2   4      522.06      395.02     28.89 o 
  -6   2   4      122.26       59.03     12.29 o 
  -5   2   4     1999.94     2260.62     62.26 o 
  -4   2   4     2622.84     2822.99     40.82 o 
  -3   2   4    39507.70    37707.23    418.55 o 
  -2   2   4     4766.93     5100.10     57.84 o 
  -1   2   4       72.71       35.50     21.48 o 
   0   2   4     4306.00     4630.19     52.73 o 
   1   2   4    38056.93    37325.95    404.99 o 
   2   2   4     1592.63     1759.59     38.85 o 
   3   2   4      911.49      859.53     28.60 o 
   4   2   4     2730.55     2719.26     72.34 o 
   5   2   4        3.42       -5.98     15.24 o 
   6   2   4      505.07      456.14     51.18 o 
   7   2   4       44.82       26.78     16.39 o 
   8   2   4      264.33      282.73     27.25 o 
   9   2   4      872.73      922.63     73.97 o 
  10   2   4       16.92       31.90     35.77 o 
  11   2   4       98.79      124.23     43.36 o 
  12   2   4      383.56      276.93     58.57 o 
 -16   3   4       34.63       86.00     43.77 o 
 -15   3   4      314.61      378.54     56.57 o 
 -14   3   4      408.14      400.87     56.22 o 
 -13   3   4      629.11      562.14     59.86 o 
 -12   3   4     1228.43     1136.88     74.46 o 
 -11   3   4     3165.05     3237.63     64.46 o 
 -10   3   4     3296.95     3330.35     62.28 o 
  -9   3   4      760.63      717.03     27.79 o 
  -8   3   4      631.99      694.20     25.28 o 
  -7   3   4       27.14       50.76     13.53 o 
  -6   3   4      868.51      686.24     21.03 o 
  -5   3   4      185.03      229.37     12.73 o 
  -4   3   4       29.52       51.65     11.73 o 
  -3   3   4    75867.77    73978.40   1100.98 o 
  -2   3   4    10543.33    11391.90    118.57 o 
  -1   3   4     2521.74     2333.90     35.91 o 
   0   3   4      418.63      501.43     20.00 o 
   1   3   4     1347.67     1520.39     57.39 o 
   2   3   4      289.74      265.55     24.54 o 
   3   3   4      396.10      397.53     20.64 o 
   4   3   4     4583.25     4392.33     79.61 o 
   5   3   4      186.09      186.11     18.79 o 
   6   3   4     1107.26     1078.87     39.89 o 
   7   3   4     1664.91     1598.23     85.46 o 
   8   3   4     2620.92     2828.08    118.48 o 
   9   3   4      103.53      150.37     42.68 o 
  10   3   4      324.23      387.88     58.51 o 
  11   3   4      382.21      285.46     57.22 o 
  12   3   4       15.94        0.78     38.78 o 
 -16   4   4      276.88      216.72     50.27 o 
 -15   4   4      109.17       71.13     40.84 o 
 -14   4   4      270.42      225.82     46.21 o 
 -13   4   4      215.36      171.27     43.57 o 
 -12   4   4       48.38       32.94     23.19 o 
 -11   4   4      263.24      358.09     59.16 o 
 -10   4   4      674.32      702.39     54.30 o 
  -9   4   4     2045.57     2240.67     46.57 o 
  -8   4   4     2895.30     2839.19     49.87 o 
  -7   4   4     2757.53     2598.39     61.75 o 
  -6   4   4     4152.52     3689.06     69.27 o 
  -5   4   4     4212.67     4028.82     55.29 o 
  -4   4   4     7136.06     7096.43     80.29 o 
  -3   4   4     8214.95     9165.01     96.87 o 
  -2   4   4     5880.88     6254.48     71.33 o 
  -1   4   4      121.07      171.90     21.58 o 
   0   4   4        7.38        6.00      7.11 o 
   1   4   4     9300.46     9375.55    257.90 o 
   2   4   4     1955.29     1901.62     72.84 o 
   3   4   4     2813.84     2709.08     53.40 o 
   4   4   4     1745.02     1697.03     48.48 o 
   5   4   4     1688.48     1686.28     45.71 o 
   6   4   4      269.85      285.16     43.98 o 
   7   4   4      264.76      320.63     51.37 o 
   8   4   4      231.09      232.22     47.18 o 
   9   4   4        0.83        1.50     31.18 o 
  10   4   4       12.07       13.18     38.14 o 
  11   4   4        5.31      -19.73     34.90 o 
 -16   5   4        0.26       -1.84     37.34 o 
 -15   5   4        0.38       -7.24     33.34 o 
 -14   5   4       96.00       97.51     28.54 o 
 -13   5   4      131.22      197.40     32.17 o 
 -12   5   4     1434.21     1531.09    144.83 o 
 -11   5   4       91.64       83.95     24.01 o 
 -10   5   4      548.37      531.46     36.08 o 
  -9   5   4     1493.79     1313.09     59.10 o 
  -8   5   4      543.32      590.63     22.55 o 
  -7   5   4     2635.70     2742.43     54.49 o 
  -6   5   4     3794.02     4266.45     58.91 o 
  -5   5   4     1598.46     1601.16     31.35 o 
  -4   5   4     1101.63     1167.86     29.75 o 
  -3   5   4      393.87      466.23     17.50 o 
  -2   5   4        4.02        3.93      8.75 o 
  -1   5   4     6074.51     5716.49     68.92 o 
   0   5   4      180.31      157.79     11.42 o 
   1   5   4     2411.75     2325.60     45.17 o 
   2   5   4      354.93      327.99     41.45 o 
   3   5   4      172.23      223.78     34.91 o 
   4   5   4      969.26     1004.80     63.84 o 
   5   5   4       58.64       71.59     31.98 o 
   6   5   4      167.35      198.01     42.63 o 
   7   5   4      136.15      121.76     41.35 o 
   8   5   4        2.55       69.83     36.74 o 
   9   5   4      591.11      587.87     68.00 o 
  10   5   4      136.46      118.64     48.40 o 
  11   5   4      237.57      208.26     56.56 o 
 -16   6   4      187.03      292.79     57.94 o 
 -15   6   4       75.50       44.75     48.00 o 
 -14   6   4      148.52      178.51     32.87 o 
 -13   6   4     1636.15     1512.58     90.21 o 
 -12   6   4     1656.00     1676.04     65.68 o 
 -11   6   4      191.99      186.26     29.34 o 
 -10   6   4       30.70        8.65     17.39 o 
  -9   6   4      625.99      567.84     62.11 o 
  -8   6   4      246.84      273.65     26.65 o 
  -7   6   4     2838.03     2984.97     47.66 o 
  -6   6   4     9960.22    10606.45    116.24 o 
  -5   6   4        8.17       53.16     36.50 o 
  -4   6   4      352.48      325.74     16.09 o 
  -3   6   4       23.36       -3.28      7.35 o 
  -2   6   4     1792.36     1678.09     33.44 o 
  -1   6   4     1588.20     1484.45     39.43 o 
   0   6   4     2716.04     2914.34     45.04 o 
   1   6   4      414.96      388.45     19.70 o 
   2   6   4     1686.80     1611.68     73.94 o 
   3   6   4      311.71      278.61     40.66 o 
   4   6   4      522.39      417.56     49.35 o 
   5   6   4      161.05      151.20     40.85 o 
   6   6   4      936.39     1025.70     76.49 o 
   7   6   4      242.54      252.74     51.28 o 
   8   6   4        0.90      -11.29     31.52 o 
   9   6   4       52.43       40.33     41.41 o 
  10   6   4       37.39       20.32     39.34 o 
 -16   7   4        9.22        2.32     25.81 o 
 -15   7   4       29.03       22.85     25.85 o 
 -14   7   4      138.70       82.85     31.05 o 
 -13   7   4       21.35       -3.39     24.20 o 
 -12   7   4      197.71      229.84     34.16 o 
 -11   7   4     2339.21     2231.50     73.03 o 
 -10   7   4     1730.72     1685.52     61.11 o 
  -9   7   4     1570.45     1542.83     56.81 o 
  -8   7   4     1794.62     1762.48    123.17 o 
  -7   7   4     2303.09     2229.92    118.26 o 
  -6   7   4     5332.10     5415.35    113.83 o 
  -5   7   4      550.06      567.68     22.64 o 
  -4   7   4      298.86      327.73     17.58 o 
  -3   7   4      340.69      348.03     18.30 o 
  -2   7   4     4286.47     4045.60     59.00 o 
  -1   7   4      143.45      118.41     19.46 o 
   0   7   4     1374.95     1354.40     30.42 o 
   1   7   4     6845.09     7288.91    174.16 o 
   2   7   4     2105.69     2049.18     87.21 o 
   3   7   4     1313.47     1546.82     82.26 o 
   4   7   4      177.02      187.32     40.80 o 
   5   7   4      122.90       55.06     36.03 o 
   6   7   4      493.71      393.36     57.46 o 
   7   7   4        0.70       90.36     40.08 o 
   8   7   4       12.77      -13.26     32.07 o 
   9   7   4       33.20       10.78     35.27 o 
  10   7   4       74.71       95.76     46.45 o 
 -15   8   4       93.78      105.52     42.32 o 
 -14   8   4      444.09      483.47     61.97 o 
 -13   8   4     1415.21     1262.28     61.04 o 
 -12   8   4      180.16      201.73     40.33 o 
 -11   8   4       82.92      105.25     26.69 o 
 -10   8   4       42.27       59.48     23.00 o 
  -9   8   4        0.56      -24.02     16.02 o 
  -8   8   4      137.78      116.39     23.67 o 
  -7   8   4       35.01       19.29     19.15 o 
  -6   8   4     1730.82     1929.49     57.89 o 
  -5   8   4     2637.39     2719.74     47.49 o 
  -4   8   4     1202.91     1398.63     33.75 o 
  -3   8   4     5712.20     5877.53    103.71 o 
  -2   8   4     3306.07     3471.72     55.73 o 
  -1   8   4     6020.77     5986.87     78.60 o 
   0   8   4      768.32      679.83    105.53 o 
   1   8   4     1074.78     1097.23     66.71 o 
   2   8   4       30.48       -8.56     25.44 o 
   3   8   4      202.59      211.34     41.97 o 
   4   8   4     1191.36     1371.87     86.62 o 
   5   8   4     1491.33     1290.38     88.98 o 
   6   8   4      852.09      933.33     78.15 o 
   7   8   4     1125.00     1031.92     86.86 o 
   8   8   4      109.39      118.27     47.43 o 
   9   8   4      230.01      256.51     59.92 o 
 -15   9   4      498.55      490.30     48.58 o 
 -14   9   4      610.01      681.91     51.42 o 
 -13   9   4      410.74      379.82     97.36 o 
 -12   9   4       41.16       68.37     26.42 o 
 -11   9   4      512.49      538.25     43.22 o 
 -10   9   4      222.74      214.17     31.56 o 
  -9   9   4      363.88      410.06     36.20 o 
  -8   9   4     1320.93     1255.31     64.71 o 
  -7   9   4       18.14       27.02     18.50 o 
  -6   9   4      696.29      614.28     36.89 o 
  -5   9   4     1141.36     1109.77     55.59 o 
  -4   9   4     2378.19     2372.20     62.93 o 
  -3   9   4        5.75       13.37     12.18 o 
  -2   9   4      243.80      298.95     26.69 o 
  -1   9   4       71.17       61.33     19.05 o 
   0   9   4      280.84      286.30     40.78 o 
   1   9   4      613.49      658.35     39.30 o 
   2   9   4      416.19      439.28     54.02 o 
   3   9   4      451.78      469.69     58.31 o 
   4   9   4      435.57      394.59     56.14 o 
   5   9   4      638.51      609.01     67.40 o 
   6   9   4      343.87      410.25     61.34 o 
   7   9   4       77.89       49.12     45.72 o 
   8   9   4      135.01       21.11     42.77 o 
 -15  10   4        8.10       40.21     53.84 o 
 -14  10   4       23.38        8.71     25.61 o 
 -13  10   4       24.17       20.64     24.92 o 
 -12  10   4      683.80      641.50     49.03 o 
 -11  10   4     1365.03     1269.13     73.69 o 
 -10  10   4      682.68      667.07     46.51 o 
  -9  10   4     1186.76     1156.22     55.04 o 
  -8  10   4      444.80      445.47     39.06 o 
  -7  10   4      931.32      848.22     44.88 o 
  -6  10   4      332.46      258.49     31.89 o 
  -5  10   4      401.20      408.22     31.41 o 
  -4  10   4      108.30      149.70     21.88 o 
  -3  10   4      634.39      613.54     48.94 o 
  -2  10   4     2237.87     2126.85     64.13 o 
  -1  10   4     1852.18     1736.14     58.36 o 
   0  10   4     1386.66     1282.65     51.19 o 
   1  10   4      853.36      912.39     47.02 o 
   2  10   4      192.09      206.74     29.94 o 
   3  10   4      153.44      115.24     42.30 o 
   4  10   4      299.81      268.06     51.68 o 
   5  10   4       31.97      -16.14     34.61 o 
   6  10   4       37.35       31.93     41.08 o 
   7  10   4       75.81       74.24     49.00 o 
 -14  11   4      117.69      165.87     42.42 o 
 -13  11   4        7.24       12.15     39.58 o 
 -12  11   4      199.75      251.34     37.21 o 
 -11  11   4      364.00      398.13     41.25 o 
 -10  11   4      145.26      132.42     30.00 o 
  -9  11   4      143.92       93.52     27.76 o 
  -8  11   4      436.28      393.82    110.87 o 
  -7  11   4      142.64      173.58     37.10 o 
  -6  11   4       99.59       46.24     22.75 o 
  -5  11   4      829.97      828.01     42.71 o 
  -4  11   4     1891.10     1967.74     94.27 o 
  -3  11   4     1269.52     1401.41     79.88 o 
  -2  11   4     2051.12     2066.97     94.22 o 
  -1  11   4        1.68       14.19     19.84 o 
   0  11   4      325.08      318.40     32.99 o 
   1  11   4      605.77      601.64     42.39 o 
   2  11   4        3.61      -26.83     17.89 o 
   3  11   4       18.83      -13.52     34.24 o 
   4  11   4      405.98      421.21     66.39 o 
   5  11   4      269.08      347.11     64.01 o 
   6  11   4      239.65      220.91     57.05 o 
 -14  12   4       24.32       29.88     28.95 o 
 -13  12   4        4.41       -3.62     25.00 o 
 -12  12   4        1.95        2.56     24.38 o 
 -11  12   4      636.80      594.75     62.68 o 
 -10  12   4      638.68      675.88     49.55 o 
  -9  12   4      314.53      254.39     34.54 o 
  -8  12   4     1517.52     1356.83     59.15 o 
  -7  12   4      680.23      683.73     43.66 o 
  -6  12   4       40.54       26.94     21.65 o 
  -5  12   4       23.80      -23.06     31.77 o 
  -4  12   4      977.06      921.50     72.83 o 
  -3  12   4      200.12      177.85     43.04 o 
  -2  12   4        1.11       -4.73     28.06 o 
  -1  12   4      659.81      701.83     45.57 o 
   0  12   4      931.63     1009.87     51.71 o 
   1  12   4       12.83       19.47     22.82 o 
   2  12   4      355.38      392.26     38.70 o 
   3  12   4      382.89      386.95     39.39 o 
   4  12   4      618.99      634.97     74.65 o 
   5  12   4       94.07       17.37     41.98 o 
 -13  13   4      311.90      278.52     41.76 o 
 -12  13   4      306.88      291.06     39.05 o 
 -11  13   4      135.47      163.94     35.19 o 
 -10  13   4      602.10      572.35     47.41 o 
  -9  13   4        0.28        9.36     23.76 o 
  -8  13   4      102.87       91.85     28.18 o 
  -7  13   4      423.77      380.32     58.81 o 
  -6  13   4      178.65      132.48     44.39 o 
  -5  13   4     1205.99     1071.47     79.90 o 
  -4  13   4      219.42      262.25     48.83 o 
  -3  13   4      122.80      215.01     45.36 o 
  -2  13   4     1480.08     1366.83     86.23 o 
  -1  13   4      250.91      262.06     51.52 o 
   0  13   4      231.27      254.24     34.16 o 
   1  13   4      454.07      450.65     42.87 o 
   2  13   4        8.81      -10.35     25.85 o 
   3  13   4       39.34       46.51     25.43 o 
   4  13   4       23.73       43.68     28.08 o 
 -12  14   4       42.50       40.68     29.84 o 
 -11  14   4       27.22       12.43     25.54 o 
 -10  14   4        1.70       13.60     24.06 o 
  -9  14   4      578.35      612.72     46.73 o 
  -8  14   4      206.25      131.81     48.93 o 
  -7  14   4      197.87      165.88     48.27 o 
  -6  14   4      497.95      404.84     61.21 o 
  -5  14   4      361.45      512.33     66.49 o 
  -4  14   4       71.32       55.10     38.39 o 
  -3  14   4       25.56      -13.15     30.38 o 
  -2  14   4        5.30      -32.48     29.19 o 
  -1  14   4        6.68       16.27     34.86 o 
   0  14   4        7.51       53.68     39.14 o 
   1  14   4      228.28      241.38     43.12 o 
   2  14   4      194.85      203.93     34.77 o 
 -11  15   4      114.15      138.37     34.95 o 
 -10  15   4      401.76      465.86     73.93 o 
  -9  15   4      268.06      208.20     62.20 o 
  -8  15   4      182.26       81.18     47.64 o 
  -7  15   4      190.37      160.20     51.36 o 
  -6  15   4        0.29      -13.76     35.88 o 
  -5  15   4        5.15       65.91     41.53 o 
  -4  15   4       38.43       63.01     42.37 o 
  -3  15   4       34.31      -13.76     34.30 o 
  -2  15   4       71.50       44.44     38.58 o 
  -1  15   4      123.80      219.96     51.53 o 
   0  15   4      196.75      167.02     48.17 o 
  -9  16   4        3.20      -11.77     48.64 o 
  -8  16   4       50.85      -17.01     37.31 o 
  -7  16   4       53.13      107.66     49.63 o 
  -6  16   4      320.37      271.08     60.85 o 
  -5  16   4      354.09      335.41     62.10 o 
  -4  16   4      232.49      130.49     49.59 o 
  -3  16   4      136.74      194.42     54.50 o 
  -2  16   4       29.54       56.87     41.14 o 
   0 -16   5      247.49      155.72     51.69 o 
   1 -16   5       27.88       37.73     43.71 o 
   2 -16   5        0.52       71.04     44.74 o 
   3 -16   5       10.43       -9.40     40.04 o 
   4 -16   5       20.52       25.50     44.23 o 
   5 -16   5        0.47      -39.06     41.15 o 
   6 -16   5        8.52       -8.17     45.68 o 
  -2 -15   5        7.75        3.63     38.09 o 
  -1 -15   5        9.34       11.46     37.97 o 
   0 -15   5      186.22      270.71     53.20 o 
   1 -15   5      375.86      374.33     60.19 o 
   2 -15   5      327.76      355.52     59.98 o 
   3 -15   5      430.54      386.41     61.19 o 
   4 -15   5      227.93      148.37     49.00 o 
   5 -15   5      159.22      119.40     49.81 o 
   6 -15   5      237.83      252.78     60.37 o 
   7 -15   5      218.68      226.15     56.48 o 
   8 -15   5       43.36       62.90     76.58 o 
  -4 -14   5       38.77       15.80     34.35 o 
  -3 -14   5      221.49      243.93     49.01 o 
  -1 -14   5      563.82      575.75     65.77 o 
   0 -14   5      288.36      163.43     45.28 o 
   1 -14   5     1087.65     1140.85     82.11 o 
   2 -14   5      944.27      964.75     79.12 o 
   3 -14   5      466.02      479.33     61.69 o 
   4 -14   5       74.18      127.54     45.90 o 
   5 -14   5       41.25       60.86     40.39 o 
   6 -14   5        0.96        2.88     38.34 o 
   7 -14   5        9.80       38.28     23.61 o 
   8 -14   5      283.00      258.48     36.42 o 
   9 -14   5      323.72      299.28     52.72 o 
  10 -14   5      538.59      531.44     49.01 o 
  -6 -13   5       56.74       98.13     44.78 o 
  -5 -13   5      126.99      175.00     46.73 o 
  -4 -13   5      173.19      185.02     47.20 o 
  -3 -13   5      113.63       73.46     36.08 o 
  -2 -13   5      707.94      636.26     61.86 o 
   0 -13   5      319.86      309.86     50.43 o 
   1 -13   5      131.57      128.39     40.16 o 
   2 -13   5        8.83       14.24     34.69 o 
   3 -13   5      260.31      362.56     54.29 o 
   4 -13   5      535.90      540.58     61.68 o 
   5 -13   5      902.96      784.75     46.78 o 
   6 -13   5     1036.34     1073.78     54.75 o 
   7 -13   5      391.57      476.98     41.49 o 
   8 -13   5      337.60      306.65     37.22 o 
   9 -13   5      178.96      182.43     33.58 o 
  10 -13   5      104.11       94.12     42.55 o 
  11 -13   5        1.20       23.90     36.05 o 
  -7 -12   5      283.45      368.09     61.87 o 
  -6 -12   5      167.69      157.32     46.99 o 
  -5 -12   5       47.75       22.76     35.11 o 
  -4 -12   5       28.92       20.81     30.07 o 
  -3 -12   5       32.70       40.99     31.51 o 
  -2 -12   5       81.11       74.53     33.06 o 
  -1 -12   5       51.29       21.60     26.34 o 
   0 -12   5       37.99       17.49     32.11 o 
   1 -12   5        9.56       -1.18     30.33 o 
   2 -12   5      865.24      909.01     67.93 o 
   3 -12   5      291.14      448.18     55.70 o 
   4 -12   5     2711.41     2724.93     76.88 o 
   5 -12   5      607.21      759.77     45.42 o 
   6 -12   5      106.37       62.76     23.99 o 
   7 -12   5       13.77        2.01     20.43 o 
   8 -12   5        1.70      -16.93     19.67 o 
   9 -12   5        2.37        1.94     23.23 o 
  10 -12   5        1.24        3.03     30.11 o 
  11 -12   5      313.78      393.00     61.61 o 
  -8 -11   5       13.82       37.30     38.45 o 
  -7 -11   5      140.26      148.15     47.19 o 
  -6 -11   5        7.70       60.90     36.54 o 
  -5 -11   5      284.49      263.16     46.64 o 
  -4 -11   5      394.45      462.45     53.42 o 
  -3 -11   5      280.83      352.36     46.15 o 
  -2 -11   5      341.16      379.03     45.52 o 
  -1 -11   5      332.82      391.33     43.15 o 
   0 -11   5      743.03      740.07     52.69 o 
   1 -11   5       70.91       33.54     29.56 o 
   2 -11   5     1165.48     1305.42     48.94 o 
   3 -11   5        1.07       19.91     18.16 o 
   4 -11   5        5.43      -23.34     17.12 o 
   5 -11   5     1083.31     1098.12     50.77 o 
   6 -11   5     2081.43     1908.91     65.95 o 
   7 -11   5      110.06      154.40     27.44 o 
   8 -11   5       43.52       43.33     22.86 o 
   9 -11   5       95.11       80.97     26.51 o 
  10 -11   5      384.33      364.39     56.32 o 
  11 -11   5      124.39      145.73     44.51 o 
  12 -11   5       68.23       28.59     40.31 o 
  -9 -10   5       63.23      -43.31     32.62 o 
  -8 -10   5      326.17      296.52     54.91 o 
  -7 -10   5      684.49      584.10     66.31 o 
  -6 -10   5     1413.36     1534.02     90.77 o 
  -5 -10   5     1308.45     1338.08     84.07 o 
  -4 -10   5      865.24      940.93     65.94 o 
  -3 -10   5        3.22        0.41     21.64 o 
  -2 -10   5      614.61      637.28     53.56 o 
  -1 -10   5      757.61      764.99     53.55 o 
   0 -10   5      684.82      686.27     47.45 o 
   1 -10   5      658.80      631.81     26.02 o 
   2 -10   5     2333.30     2152.98     60.93 o 
   3 -10   5      286.20      351.90     29.00 o 
   4 -10   5     1288.71     1289.71     49.08 o 
   5 -10   5     1421.70     1441.48     53.64 o 
   6 -10   5       55.12       87.01     37.52 o 
   7 -10   5        8.88        9.33     20.31 o 
   8 -10   5      356.51      347.04     40.23 o 
   9 -10   5        9.00       11.72     21.69 o 
  10 -10   5       86.16       53.29     34.85 o 
  11 -10   5       32.53       10.75     32.09 o 
  12 -10   5       56.02       32.94     37.25 o 
 -10  -9   5      169.49      152.10     49.83 o 
  -9  -9   5      269.62      305.24     54.79 o 
  -8  -9   5      463.60      459.80     59.69 o 
  -7  -9   5      254.75      310.30     49.89 o 
  -6  -9   5      473.67      384.48     53.51 o 
  -5  -9   5       18.79      -29.83     19.89 o 
  -4  -9   5     1037.26      847.93     61.03 o 
  -3  -9   5      126.48      137.67     31.79 o 
  -2  -9   5     2729.24     2783.54     98.22 o 
  -1  -9   5      771.39      783.92     49.42 o 
   0  -9   5     2105.18     2016.34     49.68 o 
   1  -9   5     2618.61     2749.08     50.35 o 
   2  -9   5     2970.50     3033.03     53.30 o 
   3  -9   5     1983.54     1978.31     85.27 o 
   4  -9   5     1821.12     1774.98     55.19 o 
   5  -9   5        2.88        5.64     15.43 o 
   6  -9   5      317.07      285.91     28.80 o 
   7  -9   5       65.21       15.06     28.13 o 
   8  -9   5      610.75      622.78     72.88 o 
   9  -9   5      465.01      422.38     37.14 o 
  10  -9   5      490.99      513.02     61.26 o 
  11  -9   5      362.66      400.72     60.56 o 
  12  -9   5       95.13      151.26     51.23 o 
  13  -9   5       57.03       68.79     45.01 o 
 -11  -8   5       25.13       26.11     34.49 o 
 -10  -8   5        0.64        6.29     30.26 o 
  -9  -8   5       50.82       19.99     31.32 o 
  -8  -8   5       18.43       48.68     33.47 o 
  -7  -8   5      105.76      134.53     38.76 o 
  -6  -8   5      401.81      402.95     49.06 o 
  -5  -8   5     2293.22     2555.88    103.79 o 
  -4  -8   5     2673.31     2716.54    101.93 o 
  -3  -8   5     3202.71     3275.97    108.30 o 
  -2  -8   5     3403.79     3757.25    110.59 o 
  -1  -8   5     1728.84     1859.46     45.87 o 
   0  -8   5      297.94      362.36     22.14 o 
   1  -8   5      172.10      167.88     16.16 o 
   2  -8   5      248.90      270.96     16.49 o 
   3  -8   5        2.14       -4.48     12.37 o 
   4  -8   5     1680.98     1723.71     76.77 o 
   5  -8   5     2181.80     2147.09     64.16 o 
   6  -8   5      314.17      322.92     28.70 o 
   7  -8   5     1196.12     1133.61     48.14 o 
   8  -8   5     2395.54     2293.19    107.87 o 
   9  -8   5     1199.23     1116.76     52.18 o 
  10  -8   5      125.52       91.40     39.41 o 
  11  -8   5        4.28      -31.46     33.51 o 
  12  -8   5        8.78       -4.16     35.92 o 
  13  -8   5        4.56      -16.00     35.06 o 
 -12  -7   5        0.11        0.10     32.50 o 
 -11  -7   5       17.86       -0.43     28.48 o 
 -10  -7   5       10.94       25.05     29.90 o 
  -9  -7   5       24.62       63.79     33.11 o 
  -8  -7   5     3223.01     3155.16    126.48 o 
  -7  -7   5      650.29      666.56     60.15 o 
  -6  -7   5      553.25      568.41     53.51 o 
  -5  -7   5      307.32      251.70     37.48 o 
  -4  -7   5      104.73      119.21     28.20 o 
  -3  -7   5      311.15      300.58     19.74 o 
  -2  -7   5        0.18      -13.74     11.63 o 
  -1  -7   5     2445.11     2497.56     52.75 o 
   0  -7   5      787.40      839.42     29.90 o 
   1  -7   5      293.75      263.17     26.89 o 
   2  -7   5     7129.95     6967.97     85.53 o 
   3  -7   5      409.52      413.39     18.17 o 
   4  -7   5      145.90      191.03     13.58 o 
   5  -7   5        2.64       19.06     14.67 o 
   6  -7   5     2217.64     2256.98     80.32 o 
   7  -7   5       29.60       13.14     15.72 o 
   8  -7   5        5.90       38.60     27.17 o 
   9  -7   5      123.15       91.83     38.98 o 
  10  -7   5     2698.41     2725.00    121.26 o 
  11  -7   5      646.80      801.58     77.34 o 
  12  -7   5      364.66      343.45     60.39 o 
  13  -7   5      106.08      117.14     48.79 o 
 -12  -6   5      379.52      484.51     63.90 o 
 -11  -6   5      430.66      424.59     58.22 o 
 -10  -6   5       86.62       89.09     36.20 o 
  -9  -6   5      787.63      832.05     67.77 o 
  -8  -6   5        1.39        6.89     25.34 o 
  -7  -6   5     1413.06     1298.93     74.94 o 
  -6  -6   5      163.91      148.58     31.81 o 
  -5  -6   5      970.58      833.34     54.35 o 
  -4  -6   5       74.23       73.63     12.05 o 
  -3  -6   5     3634.24     3531.64     62.89 o 
  -2  -6   5     6819.76     7480.23    161.75 o 
  -1  -6   5     4586.22     4767.59     77.55 o 
   0  -6   5     7157.21     7404.33    105.96 o 
   1  -6   5      958.92      858.90     37.24 o 
   2  -6   5     2125.37     1698.96     33.76 o 
   3  -6   5      114.35      158.83     14.00 o 
   4  -6   5     2143.10     2202.05     39.78 o 
   5  -6   5       43.71       75.23     10.67 o 
   6  -6   5     1362.44     1165.98     42.66 o 
   7  -6   5     2479.94     2375.70     63.33 o 
   8  -6   5      956.52      905.49     42.14 o 
   9  -6   5       42.00       14.55     29.10 o 
  10  -6   5      940.92     1173.41     80.63 o 
  11  -6   5      117.65       88.55     39.91 o 
  12  -6   5        5.55       -5.44     32.40 o 
  13  -6   5        0.36      -25.06     32.96 o 
 -13  -5   5      153.55      155.68     50.32 o 
 -12  -5   5       24.67      -34.54     28.04 o 
 -11  -5   5        2.45       31.15     33.05 o 
 -10  -5   5      825.53      678.99     65.16 o 
  -9  -5   5      720.80      764.01     62.53 o 
  -8  -5   5       29.19      113.83     33.59 o 
  -7  -5   5      898.93     1066.93     66.19 o 
  -6  -5   5     1496.79     1526.97     41.95 o 
  -5  -5   5     1229.01     1322.24     41.58 o 
  -4  -5   5       10.23       -3.90     11.22 o 
  -3  -5   5     1664.24     1552.63     38.03 o 
  -2  -5   5     1402.60     1380.79     54.94 o 
  -1  -5   5     2188.14     2132.86     45.13 o 
   0  -5   5      261.60      364.22     33.72 o 
   1  -5   5     7041.24     6932.58     98.93 o 
   2  -5   5     3407.22     3238.50     47.47 o 
   3  -5   5      171.14      149.27     18.94 o 
   4  -5   5     1094.04     1049.19     38.77 o 
   5  -5   5      927.97      923.75     31.08 o 
   6  -5   5      948.91      939.27     27.93 o 
   7  -5   5      992.22     1019.19     40.79 o 
   8  -5   5      856.71      862.13     38.69 o 
   9  -5   5      229.15      215.29     40.58 o 
  10  -5   5      729.27      716.15     67.66 o 
  11  -5   5      155.36      155.89     44.46 o 
  12  -5   5      435.64      404.17     60.58 o 
  13  -5   5      586.16      555.76     67.52 o 
 -14  -4   5       42.82       22.20     39.79 o 
 -13  -4   5       79.16      118.70     40.65 o 
 -12  -4   5      420.24      365.46     53.31 o 
 -11  -4   5      820.92      757.07     69.13 o 
 -10  -4   5     2202.46     2096.31    100.16 o 
  -9  -4   5     2440.68     2323.56    100.43 o 
  -8  -4   5        8.99        9.81     22.30 o 
  -7  -4   5     1683.54     1606.24     45.75 o 
  -6  -4   5      853.06      862.34     86.83 o 
  -5  -4   5      245.77      270.46     21.87 o 
  -4  -4   5     1250.94     1518.19     37.58 o 
  -3  -4   5       25.18       27.09      9.26 o 
  -2  -4   5      821.07      955.83     43.00 o 
  -1  -4   5     4323.01     4183.68     67.58 o 
   0  -4   5     4049.69     4295.25     68.57 o 
   1  -4   5     3268.18     3120.85     55.70 o 
   2  -4   5    16483.18    16327.40    157.87 o 
   3  -4   5     5320.84     5417.61     66.61 o 
   4  -4   5      950.07     1020.13     25.99 o 
   5  -4   5        6.79        7.08      8.09 o 
   6  -4   5      110.86      127.69     13.32 o 
   7  -4   5      135.52      133.35     14.65 o 
   8  -4   5       71.06       58.23     17.27 o 
   9  -4   5       54.01       43.08     29.56 o 
  10  -4   5     1091.38     1138.68     78.70 o 
  11  -4   5      943.65      971.85     76.47 o 
  12  -4   5      167.89      207.67     47.59 o 
  13  -4   5       92.30      134.17     45.80 o 
 -14  -3   5      280.21      219.93     49.04 o 
 -13  -3   5      237.40      199.32     47.15 o 
 -12  -3   5      264.30      285.10     49.86 o 
 -11  -3   5      107.89      100.05     35.05 o 
 -10  -3   5        1.86       -3.60     23.87 o 
  -9  -3   5      270.95      262.60     38.37 o 
  -8  -3   5      353.84      297.59     25.30 o 
  -7  -3   5      673.01      693.16     41.03 o 
  -6  -3   5     1855.32     2079.27     85.54 o 
  -5  -3   5     1959.22     2054.26     46.30 o 
  -4  -3   5    11940.97    12405.16    156.57 o 
  -3  -3   5    10157.68     9277.22    121.88 o 
  -2  -3   5     1823.81     1573.91     35.81 o 
  -1  -3   5     6101.03     5206.00     97.20 o 
   0  -3   5     2414.51     2636.14     48.50 o 
   1  -3   5     1766.62     2024.52     41.63 o 
   2  -3   5     1350.66     1117.42     23.29 o 
   3  -3   5     2177.97     2098.36     35.02 o 
   4  -3   5     3474.48     3307.19     48.25 o 
   5  -3   5     5311.69     5661.20     72.36 o 
   6  -3   5     1941.74     2162.00     41.63 o 
   7  -3   5     4460.32     4461.33     86.23 o 
   8  -3   5      730.53      719.90     37.13 o 
   9  -3   5      474.42      529.82     37.03 o 
  10  -3   5       33.32       22.80     31.51 o 
  11  -3   5      168.84       88.87     35.70 o 
  12  -3   5       11.32       71.60     38.62 o 
  13  -3   5       10.21       43.79     36.96 o 
 -14  -2   5       67.53       79.73     39.42 o 
 -13  -2   5       27.39       37.17     30.24 o 
 -12  -2   5        8.58      -22.57     23.41 o 
 -11  -2   5      306.84      296.03     43.77 o 
 -10  -2   5      218.90      288.77     28.04 o 
  -9  -2   5      764.93      745.36     36.15 o 
  -8  -2   5     1134.92     1078.70     39.46 o 
  -7  -2   5      555.07      487.82     26.25 o 
  -6  -2   5     2057.07     1858.11     45.99 o 
  -5  -2   5    22089.34    21460.19    252.17 o 
  -4  -2   5      694.87      629.60     23.92 o 
  -3  -2   5       17.52        4.22      6.58 o 
  -2  -2   5     5709.60     5055.96     74.55 o 
  -1  -2   5     1271.39      893.61     25.45 o 
   0  -2   5      546.54      572.89     20.76 o 
   1  -2   5      365.23      379.54     12.50 o 
   2  -2   5     5405.90     5942.94     66.34 o 
   3  -2   5     1795.06     1946.96     48.04 o 
   4  -2   5     2501.97     2380.71     46.95 o 
   5  -2   5     1555.24     1487.01     31.52 o 
   6  -2   5       38.69       25.47     14.00 o 
   7  -2   5      139.34      209.79     23.20 o 
   8  -2   5       38.22       33.77     17.20 o 
   9  -2   5      393.60      416.02     34.33 o 
  10  -2   5       92.90      113.56     23.99 o 
  11  -2   5      314.21      281.57     45.89 o 
  12  -2   5      921.03      895.03     73.31 o 
  13  -2   5      199.94      293.53     54.03 o 
 -15  -1   5       75.38       74.72     37.96 o 
 -14  -1   5      293.88      236.83     45.42 o 
 -13  -1   5      151.25      202.33     42.63 o 
 -12  -1   5       46.51       55.71     22.43 o 
 -11  -1   5      863.72      829.30     41.08 o 
 -10  -1   5      817.42      761.35     38.65 o 
  -9  -1   5      281.05      319.10     26.13 o 
  -8  -1   5       79.76       62.35     17.22 o 
  -7  -1   5        4.34       24.53     11.62 o 
  -6  -1   5     1249.54     1387.52     39.39 o 
  -5  -1   5     3062.71     3486.95     62.69 o 
  -4  -1   5    12824.00    13649.93    167.51 o 
  -3  -1   5     2003.86     1914.65     39.67 o 
  -2  -1   5     9449.04     9759.34    173.78 o 
  -1  -1   5    15724.43    14155.77    217.84 o 
   0  -1   5     3557.20     3893.12     61.42 o 
   1  -1   5     5002.22     5401.40    129.60 o 
   2  -1   5      154.68      171.70     33.03 o 
   3  -1   5        4.55        4.02     12.15 o 
   4  -1   5       14.58       32.11     11.71 o 
   5  -1   5     1397.51     1260.81     40.77 o 
   6  -1   5       88.87       39.27     13.95 o 
   7  -1   5      810.64      819.52     38.44 o 
   8  -1   5     2397.75     2333.10     66.67 o 
   9  -1   5     1449.22     1606.51     58.43 o 
  10  -1   5      326.12      317.89     34.82 o 
  11  -1   5      650.81      642.51     44.53 o 
  12  -1   5       51.98       15.40     33.79 o 
 -14   0   5      534.25      544.35     61.23 o 
 -13   0   5      476.04      456.35     71.82 o 
 -12   0   5       37.74        0.56     18.14 o 
 -11   0   5       14.28       -4.91     15.97 o 
 -10   0   5      993.33     1196.47     46.47 o 
  -9   0   5      556.46      645.39     42.94 o 
  -8   0   5     1939.84     2010.85     52.51 o 
  -7   0   5     1632.16     1359.41     46.26 o 
  -6   0   5     2761.88     2294.56     71.49 o 
  -5   0   5     4975.66     4252.42     96.17 o 
  -4   0   5     7222.48     6930.55     96.54 o 
  -3   0   5     4995.35     5433.89    114.70 o 
  -2   0   5    42786.77    38471.74    414.62 o 
  -1   0   5     2035.44     2429.90     44.22 o 
   0   0   5     2458.48     2978.75    123.93 o 
   1   0   5     1356.11     1706.94     81.84 o 
   2   0   5      173.50      249.25     18.26 o 
   3   0   5     1337.11     1583.05     40.74 o 
   4   0   5     2258.20     2590.75     56.80 o 
   5   0   5     4895.94     4845.42    230.40 o 
   6   0   5     1192.56     1122.18     42.07 o 
   7   0   5      131.42      108.99     19.88 o 
   8   0   5      482.58      446.27     39.86 o 
   9   0   5        0.23      -21.47     16.46 o 
  10   0   5        9.50       11.79     19.85 o 
  11   0   5        1.37       21.00     36.19 o 
  12   0   5       32.55       15.72     34.22 o 
 -14   1   5        5.37       39.12     36.74 o 
 -13   1   5     1129.35     1106.65     52.13 o 
 -12   1   5      337.17      280.74     30.32 o 
 -11   1   5     1112.00     1134.65     49.60 o 
 -10   1   5     1621.98     1461.39     50.04 o 
  -9   1   5     6602.79     6515.59    110.10 o 
  -8   1   5     2271.45     2396.78    104.32 o 
  -7   1   5      234.81      182.06     28.53 o 
  -6   1   5     2283.30     2333.44     42.03 o 
  -5   1   5      178.50      174.30     11.72 o 
  -4   1   5      747.02      689.23     19.70 o 
  -3   1   5    10760.99     9978.18    107.81 o 
  -2   1   5      148.86      125.28      9.27 o 
  -1   1   5   160005.38   148191.25   2184.96 o 
   0   1   5       45.08       81.93     10.47 o 
   1   1   5     4371.99     3952.87     64.52 o 
   2   1   5     1984.76     2013.38     44.31 o 
   3   1   5       97.00      129.33     15.28 o 
   4   1   5        6.89       -0.77     13.05 o 
   5   1   5      340.66      332.67     41.54 o 
   6   1   5      522.57      548.49     38.08 o 
   7   1   5     2049.19     2051.30     73.83 o 
   8   1   5      590.03      571.60     36.83 o 
   9   1   5      624.97      698.42     55.92 o 
  10   1   5       89.76       94.53     40.59 o 
  11   1   5      319.95      362.87     59.54 o 
  12   1   5      863.03      722.95     75.88 o 
 -16   2   5      117.97       22.63     42.07 o 
 -15   2   5      462.96      463.03     60.36 o 
 -14   2   5      429.36      543.48     60.81 o 
 -13   2   5     1900.88     1967.87     98.28 o 
 -12   2   5     3180.57     3109.75     90.83 o 
 -11   2   5      907.36      860.86     52.18 o 
 -10   2   5        4.38        7.45     15.47 o 
  -9   2   5      237.57      229.81     18.43 o 
  -8   2   5     4376.56     4664.31     69.92 o 
  -7   2   5     2011.35     2049.20     51.89 o 
  -6   2   5     5241.15     5464.11     71.20 o 
  -5   2   5     6973.88     6852.48     80.54 o 
  -4   2   5     7077.87     6345.36     73.71 o 
  -3   2   5    10075.96     9964.61    102.43 o 
  -2   2   5    29971.63    31094.94    308.55 o 
  -1   2   5      293.20      406.84     14.73 o 
   0   2   5    11508.52    12497.90    146.44 o 
   1   2   5    13390.36    13473.25    186.49 o 
   2   2   5        3.55       33.41     22.38 o 
   3   2   5     1550.74     1509.63     41.10 o 
   4   2   5      119.62      112.88     15.53 o 
   5   2   5     2153.80     2017.95     56.50 o 
   6   2   5     1061.68     1127.41     42.61 o 
   7   2   5     1629.19     1658.40     65.91 o 
   8   2   5      470.01      372.89     51.61 o 
   9   2   5       27.31       77.05     37.26 o 
  10   2   5       39.99       83.06     38.67 o 
  11   2   5       47.31      -10.83     35.47 o 
  12   2   5        8.37       15.56     40.38 o 
 -16   3   5      130.38      143.96     47.61 o 
 -15   3   5      487.61      490.60     63.38 o 
 -14   3   5      326.12      267.83     48.15 o 
 -13   3   5       37.03       32.84     31.49 o 
 -12   3   5      537.43      529.39     56.54 o 
 -11   3   5      389.17      351.21     25.22 o 
 -10   3   5      527.56      547.37     26.66 o 
  -9   3   5     2628.41     2496.21     50.17 o 
  -8   3   5     2538.88     2483.28     47.53 o 
  -7   3   5     2538.83     2524.42     45.23 o 
  -6   3   5      919.36      884.87     24.58 o 
  -5   3   5        3.60        0.96      6.09 o 
  -4   3   5     2337.40     2230.03     37.14 o 
  -3   3   5     1639.57     1740.45     31.51 o 
  -2   3   5      373.22      468.76     21.26 o 
  -1   3   5      832.16      873.41     21.18 o 
   0   3   5     9899.31    10464.12    204.10 o 
   1   3   5    17573.51    17969.66    224.36 o 
   2   3   5     5874.14     6049.60     92.16 o 
   3   3   5      129.08       98.30     13.88 o 
   4   3   5     1935.57     1893.17     48.52 o 
   5   3   5     2264.35     2201.74     55.37 o 
   6   3   5     1992.72     2038.04     56.34 o 
   7   3   5       34.93       15.81     29.86 o 
   8   3   5      199.11      120.19     42.02 o 
   9   3   5       30.31       58.75     36.69 o 
  10   3   5        1.26      -22.70     32.29 o 
  11   3   5        8.34       26.90     40.41 o 
 -16   4   5        1.89        2.20     36.55 o 
 -15   4   5       23.52       66.46     40.39 o 
 -14   4   5       41.20       51.21     39.47 o 
 -13   4   5      403.30      551.37     62.21 o 
 -12   4   5      611.19      625.18     42.33 o 
 -11   4   5     2687.41     2587.75     73.78 o 
 -10   4   5     2942.16     3084.36     77.56 o 
  -9   4   5     3031.70     2884.51     53.84 o 
  -8   4   5      692.18      770.30     26.05 o 
  -7   4   5      164.47      158.58     13.31 o 
  -6   4   5     1122.27     1047.56     27.03 o 
  -5   4   5      619.11      635.35     20.57 o 
  -4   4   5     5443.84     5315.83     66.65 o 
  -3   4   5    14080.26    14389.13    142.89 o 
  -2   4   5      785.33      814.18     21.79 o 
  -1   4   5      213.29      290.84     16.97 o 
   0   4   5      969.33      903.70     22.93 o 
   1   4   5       75.69       82.22      9.80 o 
   2   4   5        4.08        7.05     18.90 o 
   3   4   5      189.17      233.27     22.30 o 
   4   4   5      445.88      374.13     67.33 o 
   5   4   5      447.86      469.60     52.57 o 
   6   4   5      113.35      130.79     37.72 o 
   7   4   5     1529.56     1501.07     89.66 o 
   8   4   5      148.01      136.96     43.75 o 
   9   4   5      415.07      412.67     62.03 o 
  10   4   5      130.32      194.82     50.71 o 
  11   4   5       74.61      106.11     46.74 o 
 -16   5   5      109.05       82.88     45.16 o 
 -15   5   5       37.83       56.04     39.71 o 
 -14   5   5       65.03        6.45     23.04 o 
 -13   5   5      496.29      688.97     46.45 o 
 -12   5   5     1944.31     1933.17     68.75 o 
 -11   5   5      327.53      317.21     41.17 o 
 -10   5   5       44.77       83.07     22.09 o 
  -9   5   5       28.60       17.69     10.26 o 
  -8   5   5     2047.93     2161.62     60.46 o 
  -7   5   5     1790.63     1578.07     34.97 o 
  -6   5   5     2300.04     2115.79     62.33 o 
  -5   5   5     1336.08     1403.93     30.91 o 
  -4   5   5    20932.97    21106.84    202.44 o 
  -3   5   5     1033.51     1127.13     27.20 o 
  -2   5   5      376.59      450.76     18.31 o 
  -1   5   5      478.80      522.89     19.19 o 
   0   5   5      391.57      388.08     17.26 o 
   1   5   5     2374.09     2473.27     43.17 o 
   2   5   5     2259.36     2297.74     49.22 o 
   3   5   5     2471.78     2426.19     94.72 o 
   4   5   5      871.11      855.32     62.03 o 
   5   5   5     2789.72     2963.23    116.88 o 
   6   5   5      715.02      742.98     69.78 o 
   7   5   5      112.96       72.45     38.20 o 
   8   5   5        5.60       38.84     38.76 o 
   9   5   5       29.61        5.81     37.08 o 
  10   5   5        0.20      -22.00     38.14 o 
 -16   6   5        0.89       24.80     42.42 o 
 -15   6   5        0.36       19.23     26.15 o 
 -14   6   5        4.50       -9.01     22.52 o 
 -13   6   5        2.37       36.81     25.67 o 
 -12   6   5      639.76      732.85     47.17 o 
 -11   6   5       30.69       23.85     20.97 o 
 -10   6   5     1054.11     1095.56     73.38 o 
  -9   6   5     1292.79     1278.92     50.82 o 
  -8   6   5     1826.78     1698.10     37.23 o 
  -7   6   5     2127.51     1982.30     39.36 o 
  -6   6   5     7009.47     6923.90     86.04 o 
  -5   6   5      534.49      593.63     25.05 o 
  -4   6   5      432.35      384.76     20.67 o 
  -3   6   5     1611.60     1591.82     34.83 o 
  -2   6   5      802.93      809.44     36.31 o 
  -1   6   5     7697.34     7417.92     87.96 o 
   0   6   5     6182.20     5991.30     75.14 o 
   1   6   5     2143.32     1991.37     37.70 o 
   2   6   5      403.02      414.11     45.78 o 
   4   6   5      381.44      422.70     51.12 o 
   5   6   5       44.70       -3.91     29.05 o 
   6   6   5        8.31       53.58     36.33 o 
   7   6   5      921.32      875.90     78.39 o 
   8   6   5       97.51      150.46     49.34 o 
   9   6   5      233.21      344.59     62.00 o 
  10   6   5      224.76      227.72     58.60 o 
 -16   7   5      152.44      191.82     36.47 o 
 -15   7   5      379.43      528.17     48.14 o 
 -14   7   5      355.93      365.68     41.49 o 
 -13   7   5      359.57      401.02     47.12 o 
 -12   7   5     2804.36     2701.61     82.82 o 
 -11   7   5       10.48       37.52     22.28 o 
 -10   7   5       30.05       32.01     21.71 o 
  -9   7   5       84.37       59.37     21.76 o 
  -8   7   5       74.36       89.21     20.84 o 
  -7   7   5     1823.60     2018.79     60.09 o 
  -6   7   5      588.96      552.07     37.87 o 
  -5   7   5      690.36      654.36     23.36 o 
  -4   7   5     2061.56     2065.49     63.99 o 
  -3   7   5     3963.69     4120.14     60.81 o 
  -2   7   5     4723.85     5002.26     69.12 o 
  -1   7   5      621.27      728.62     25.04 o 
   0   7   5        0.63        5.25      9.20 o 
   1   7   5      263.26      244.66     24.08 o 
   2   7   5       56.45       50.33     29.66 o 
   3   7   5      500.18      584.95     59.26 o 
   4   7   5     1002.29      947.99     71.24 o 
   5   7   5      509.49      524.51     63.01 o 
   6   7   5      914.20     1159.46     87.77 o 
   7   7   5       37.10       23.48     37.04 o 
   8   7   5      444.25      523.26     67.78 o 
   9   7   5      248.19      236.43     56.13 o 
 -16   8   5       79.60       88.15     33.02 o 
 -15   8   5      270.80      267.33     39.46 o 
 -14   8   5      307.45      296.53     39.10 o 
 -13   8   5      124.41      191.15     71.61 o 
 -12   8   5        3.92      -18.94     31.30 o 
 -11   8   5      666.70      730.57     65.92 o 
 -10   8   5      958.66      874.23     48.08 o 
  -9   8   5      158.38      160.95     27.32 o 
  -8   8   5     2921.77     3024.48     78.42 o 
  -7   8   5     3054.92     2857.58     73.34 o 
  -6   8   5     2654.91     2478.30     65.59 o 
  -5   8   5      765.64      802.88     26.73 o 
  -4   8   5     1088.92     1096.88     31.47 o 
  -3   8   5       93.29       95.28     18.54 o 
  -2   8   5        1.53       -5.03     10.15 o 
  -1   8   5     1656.63     1561.02     50.42 o 
   0   8   5      298.72      227.65     24.33 o 
   1   8   5     1689.45     1660.82     54.06 o 
   2   8   5     1762.41     1750.85     87.84 o 
   3   8   5     2035.83     1976.53     98.86 o 
   4   8   5     1460.51     1424.61     89.04 o 
   5   8   5       74.77      117.37     42.94 o 
   6   8   5       80.81       60.52     40.63 o 
   7   8   5      110.10      133.76     50.66 o 
   8   8   5       21.98       -8.96     34.35 o 
 -15   9   5        1.41      -12.53     25.74 o 
 -14   9   5      140.94      115.70     31.24 o 
 -13   9   5      820.12      747.37     52.75 o 
 -12   9   5      302.24      270.89     35.65 o 
 -11   9   5      281.99      314.36     36.65 o 
 -10   9   5      141.04      190.61     29.60 o 
  -9   9   5       29.73        8.74     20.34 o 
  -8   9   5        6.22        5.90     18.98 o 
  -7   9   5      556.30      516.15     36.77 o 
  -6   9   5        0.12       32.03     39.44 o 
  -5   9   5      150.68      162.53     16.42 o 
  -4   9   5     1412.87     1460.67     37.49 o 
  -3   9   5     1549.01     1577.21     73.24 o 
  -2   9   5     3209.83     3547.87    181.58 o 
  -1   9   5     2923.16     2892.56    143.15 o 
   0   9   5      873.73      864.94     42.49 o 
   1   9   5      809.29      659.54     39.95 o 
   2   9   5      557.79      581.62     38.84 o 
   3   9   5      217.67      214.93     45.00 o 
   4   9   5        2.45      -30.38     33.05 o 
   5   9   5        5.55       38.78     41.65 o 
   6   9   5      571.79      663.73     76.42 o 
   7   9   5      227.78      292.52     59.97 o 
   8   9   5      354.86      348.87     67.24 o 
 -15  10   5      145.51      215.45     56.25 o 
 -14  10   5       54.30       80.42     30.57 o 
 -13  10   5      223.66      203.52     35.15 o 
 -12  10   5      285.57      247.48     36.26 o 
 -11  10   5      437.74      416.31     61.87 o 
 -10  10   5      221.53      134.25     29.44 o 
  -9  10   5        3.18      -17.34     20.61 o 
  -8  10   5       46.61      102.98     23.99 o 
  -7  10   5        6.41      -16.79     18.49 o 
  -6  10   5     1941.41     1942.42     81.95 o 
  -5  10   5     1380.95     1309.92     49.50 o 
  -4  10   5      534.39      528.40     35.58 o 
  -3  10   5     1959.60     2061.44    128.39 o 
  -2  10   5     1672.72     1683.05     57.09 o 
  -1  10   5       12.21       16.92     19.59 o 
   0  10   5      129.04      117.16     25.04 o 
   1  10   5        6.54       14.59     20.38 o 
   2  10   5       17.86       -6.16     18.22 o 
   3  10   5       15.47       32.63     36.69 o 
   4  10   5      330.34      320.04     56.67 o 
   5  10   5      774.72      668.85     74.00 o 
   6  10   5      303.21      375.95     66.21 o 
   7  10   5      211.94      194.74     59.01 o 
 -15  11   5        3.06        3.68     25.42 o 
 -14  11   5      144.76      198.81     35.83 o 
 -13  11   5        8.52       62.56     27.45 o 
 -12  11   5      113.78      161.90     53.53 o 
 -11  11   5       36.54       34.96     38.90 o 
 -10  11   5      644.11      674.16     47.90 o 
  -9  11   5      457.70      444.95     39.62 o 
  -8  11   5      925.05      943.04     50.45 o 
  -7  11   5      767.01      745.20     88.66 o 
  -6  11   5      103.94       65.91     26.10 o 
  -5  11   5        0.94        7.41     18.40 o 
  -4  11   5      361.14      227.31     44.62 o 
  -3  11   5      274.16      258.45     29.10 o 
  -2  11   5      766.15      799.63     44.25 o 
  -1  11   5     1725.88     1605.36     59.93 o 
   0  11   5      767.19      790.60     49.46 o 
   1  11   5       52.76       63.03     23.01 o 
   2  11   5      384.18      463.21     40.11 o 
   3  11   5      349.71      274.11     34.94 o 
   4  11   5      184.21      175.93     53.91 o 
   5  11   5      101.90       54.26     47.81 o 
   6  11   5       21.35       85.54     50.96 o 
 -14  12   5      110.80      111.16     34.55 o 
 -13  12   5       77.93       39.86     28.31 o 
 -12  12   5        0.87      -29.21     24.11 o 
 -11  12   5       71.71       97.47     29.74 o 
 -10  12   5      134.23       94.50     30.11 o 
  -9  12   5      241.74      226.58     33.89 o 
  -8  12   5      106.72      118.66     27.82 o 
  -7  12   5      673.16      631.10     43.09 o 
  -6  12   5      284.57      228.47     48.38 o 
  -5  12   5      232.43      151.99     43.26 o 
  -4  12   5      690.16     1007.82     76.50 o 
  -3  12   5      379.03      485.52     59.31 o 
  -2  12   5      976.66      931.83     48.46 o 
  -1  12   5       35.22       22.58     23.44 o 
   0  12   5       56.23        1.05     22.07 o 
   1  12   5       40.45       18.12     21.55 o 
   2  12   5        1.96       -4.78     22.94 o 
   3  12   5        0.19      -11.40     22.52 o 
   4  12   5        0.29       36.17     25.91 o 
   5  12   5       67.17       82.26     51.21 o 
 -13  13   5        1.94       17.64     26.35 o 
 -12  13   5       54.54      117.95     32.76 o 
 -11  13   5      380.69      344.71     41.79 o 
 -10  13   5      134.66      218.54     35.97 o 
  -9  13   5      584.00      478.84     43.40 o 
  -8  13   5     1029.46      962.48     53.21 o 
  -7  13   5      398.26      388.16     58.78 o 
  -6  13   5       65.91       47.96     38.61 o 
  -5  13   5       24.54       34.16     35.34 o 
  -4  13   5       32.67       30.34     32.89 o 
  -3  13   5       33.43       51.80     37.08 o 
  -2  13   5        0.10      -22.53     29.48 o 
  -1  13   5       89.17       76.53     46.53 o 
   0  13   5        3.13      -10.22     26.28 o 
   1  13   5       52.02       73.16     28.79 o 
   2  13   5      443.70      481.74     52.71 o 
   3  13   5      190.99      206.89     35.68 o 
 -12  14   5      333.95      336.97     53.39 o 
 -11  14   5      185.53      142.21     33.88 o 
 -10  14   5      247.33      266.54     37.22 o 
  -9  14   5       29.87       83.59     48.02 o 
  -8  14   5        1.13       37.09     40.13 o 
  -7  14   5      105.80       86.17     45.58 o 
  -6  14   5       38.64       22.69     37.34 o 
  -5  14   5      129.52      134.26     44.56 o 
  -4  14   5      188.23      233.50     53.11 o 
  -3  14   5      627.05      645.68     71.63 o 
  -2  14   5      348.74      388.15     60.86 o 
  -1  14   5      277.33      293.51     52.89 o 
   0  14   5      350.06      318.15     56.99 o 
   1  14   5      191.21      203.36     73.84 o 
   2  14   5      103.87      153.53     34.22 o 
 -11  15   5       29.39       29.17     46.87 o 
 -10  15   5        4.81       -3.90     43.96 o 
  -9  15   5      175.32      232.67     55.35 o 
  -8  15   5      257.83      223.66     56.68 o 
  -7  15   5      266.84      165.24     54.14 o 
  -6  15   5      482.52      497.49     69.58 o 
  -5  15   5      471.48      643.66     74.28 o 
  -4  15   5      223.10      167.88     48.12 o 
  -3  15   5       31.29        1.06     36.50 o 
  -2  15   5       22.76      -32.40     33.15 o 
  -1  15   5       64.55       59.63     41.43 o 
   0  15   5       31.49       22.35     38.50 o 
  -8  16   5      167.46      194.79     55.94 o 
  -7  16   5      173.66       75.24     46.94 o 
  -6  16   5      125.65       84.46     48.18 o 
  -5  16   5        3.98       35.56     43.22 o 
  -4  16   5        0.39        4.38     40.77 o 
  -3  16   5        2.17      -21.91     35.55 o 
   1 -16   6      112.64      180.26     54.26 o 
   2 -16   6      166.98      264.15     58.52 o 
   3 -16   6      535.71      540.00     71.62 o 
   4 -16   6      166.70      168.83     53.54 o 
   5 -16   6       86.43      139.12     52.14 o 
  -2 -15   6      118.23      141.70     46.69 o 
  -1 -15   6      329.80      308.86     57.24 o 
   0 -15   6      751.98      664.58     73.00 o 
   1 -15   6      670.60      863.58     80.41 o 
   2 -15   6      715.20      810.51     79.03 o 
   3 -15   6      126.98      152.65     48.22 o 
   4 -15   6       23.06       21.65     39.26 o 
   5 -15   6       56.83       10.42     42.10 o 
   6 -15   6       15.19       66.95     46.28 o 
   7 -15   6      105.68       49.94     45.49 o 
   8 -15   6      358.26      347.08     64.31 o 
  -4 -14   6      173.00      204.66     49.83 o 
  -3 -14   6       51.52       52.89     37.56 o 
  -1 -14   6      240.76      211.16     47.63 o 
   0 -14   6       99.24      118.36     43.84 o 
   1 -14   6        3.49       17.48     35.55 o 
   2 -14   6        2.60       27.09     35.54 o 
   3 -14   6       19.33       29.56     38.86 o 
   4 -14   6       91.55       91.66     44.26 o 
   5 -14   6      379.16      404.20     60.76 o 
   6 -14   6      336.13      303.60     36.12 o 
   7 -14   6      239.80      277.35     36.84 o 
   8 -14   6      202.74      252.11    104.69 o 
   9 -14   6       48.63       44.66     37.59 o 
  -6 -13   6        2.49       46.23     39.91 o 
  -5 -13   6       40.18       11.95     35.75 o 
  -4 -13   6        0.14        6.37     31.77 o 
  -3 -13   6      162.54       71.22     36.35 o 
  -2 -13   6       25.31       12.58     31.12 o 
   0 -13   6     1133.92     1211.45     81.33 o 
   1 -13   6      384.11      484.09     58.43 o 
   2 -13   6      423.34      426.65     55.85 o 
   3 -13   6      187.32      183.65     45.63 o 
   4 -13   6       67.22       59.46     38.50 o 
   5 -13   6      656.56      532.88     63.20 o 
   6 -13   6        2.18       -9.21     20.26 o 
   7 -13   6      104.93      156.34     30.61 o 
   8 -13   6       31.92       43.02     26.83 o 
   9 -13   6       30.11       14.03     31.98 o 
  10 -13   6      233.85      234.59     51.18 o 
  -7 -12   6      243.03      165.70     47.58 o 
  -6 -12   6       63.06       34.90     35.64 o 
  -5 -12   6       54.55       52.40     34.42 o 
  -4 -12   6      172.32      187.22     43.96 o 
  -3 -12   6      419.70      389.59     50.49 o 
  -2 -12   6     1116.10     1286.30     77.09 o 
  -1 -12   6       28.14       53.20     29.65 o 
   0 -12   6      662.37      579.62     60.37 o 
   1 -12   6       47.85       42.09     32.32 o 
   2 -12   6      689.46      823.09     65.84 o 
   3 -12   6      588.72      574.63     39.35 o 
   4 -12   6      648.22      609.38     42.19 o 
   5 -12   6      773.23      745.97     51.87 o 
   6 -12   6      148.44      162.35     28.96 o 
   7 -12   6       37.44       33.12     24.18 o 
   8 -12   6      143.19      188.03     31.71 o 
   9 -12   6      386.76      454.00     60.32 o 
  10 -12   6      218.22      223.89     50.82 o 
  11 -12   6      107.14      128.12     47.55 o 
  -8 -11   6      396.01      346.33     58.24 o 
  -7 -11   6      205.35      179.25     47.94 o 
  -6 -11   6      184.15      152.71     43.83 o 
  -5 -11   6       87.31       81.63     34.93 o 
  -4 -11   6      796.97      780.93     65.31 o 
  -3 -11   6      381.17      375.55     49.40 o 
  -2 -11   6       30.07       28.40     26.34 o 
  -1 -11   6       53.32       19.31     23.31 o 
   0 -11   6      202.55      199.81     32.95 o 
   1 -11   6        8.31       14.13     29.93 o 
   2 -11   6      270.97      300.12     54.05 o 
   3 -11   6     2738.17     2570.20     71.30 o 
   4 -11   6      665.38      627.50     39.50 o 
   5 -11   6       53.09       33.97     21.17 o 
   6 -11   6      258.65      269.23     44.52 o 
   7 -11   6      201.57      259.36     51.07 o 
   8 -11   6       12.00       13.76     21.83 o 
   9 -11   6      114.45       95.47     38.38 o 
  10 -11   6       98.88      166.71     45.69 o 
  11 -11   6      288.08      303.62     56.71 o 
  12 -11   6      252.04      317.69     60.01 o 
  -9 -10   6      145.53      140.70     48.18 o 
  -8 -10   6       38.16       13.06     32.62 o 
  -7 -10   6      141.17       61.25     37.74 o 
  -6 -10   6       57.90       34.83     35.69 o 
  -5 -10   6       15.06       35.23     28.94 o 
  -4 -10   6       18.09      -32.45     21.64 o 
  -3 -10   6      564.31      486.75     48.69 o 
  -2 -10   6      161.06      196.25     34.32 o 
  -1 -10   6     3245.54     3339.10    108.75 o 
   0 -10   6     1208.88     1135.61     58.53 o 
   1 -10   6      239.61      236.27     18.88 o 
   2 -10   6     1057.63      962.00     61.70 o 
   3 -10   6      112.51      139.97     22.70 o 
   4 -10   6        6.16      -17.47     20.82 o 
   5 -10   6      296.69      278.18     42.81 o 
   6 -10   6      468.48      415.01     34.91 o 
   7 -10   6      480.69      513.09     66.51 o 
   8 -10   6       11.59        7.99     24.73 o 
   9 -10   6      348.13      363.56     53.22 o 
  10 -10   6      497.02      566.94     65.46 o 
  11 -10   6      108.33      149.78     45.53 o 
  12 -10   6      119.76      119.48     47.85 o 
 -10  -9   6       27.75        0.67     34.61 o 
  -9  -9   6      122.35      117.72     42.87 o 
  -8  -9   6       79.03       18.01     31.68 o 
  -7  -9   6      617.09      540.80     60.80 o 
  -6  -9   6     2464.07     2489.00    110.94 o 
  -5  -9   6     1479.76     1448.39     81.86 o 
  -4  -9   6      776.95      797.24     58.42 o 
  -3  -9   6      710.67      783.95     54.99 o 
  -2  -9   6      302.75      301.22     37.20 o 
  -1  -9   6      583.52      562.33     43.36 o 
   0  -9   6      138.84      189.19     47.36 o 
   1  -9   6       55.97       48.50     13.41 o 
   2  -9   6      943.02      951.47     30.26 o 
   3  -9   6     2077.17     2019.76     58.30 o 
   4  -9   6     1610.45     1602.99     67.45 o 
   5  -9   6      422.79      351.69     29.82 o 
   6  -9   6       30.14       59.68     20.77 o 
   7  -9   6       42.04       38.73     20.75 o 
   8  -9   6      561.54      553.46     40.25 o 
   9  -9   6       80.97      102.32     38.50 o 
  10  -9   6      168.68      162.11     44.27 o 
  11  -9   6      100.01      118.48     46.69 o 
  12  -9   6       11.07       20.01     39.45 o 
 -11  -8   6      218.49      114.32     43.77 o 
 -10  -8   6      310.87      265.63     51.51 o 
  -9  -8   6      136.82      142.10     41.43 o 
  -8  -8   6      694.56      666.36     66.10 o 
  -7  -8   6     4717.74     4371.48    150.99 o 
  -6  -8   6      876.23      833.36     65.97 o 
  -5  -8   6        9.75       -3.99     23.62 o 
  -4  -8   6       44.08       35.19     24.89 o 
  -3  -8   6      579.16      547.80     45.52 o 
  -2  -8   6      400.47      323.02     34.71 o 
  -1  -8   6      447.16      423.18     24.69 o 
   0  -8   6     1352.97     1279.93     39.12 o 
   1  -8   6     6153.78     5776.76    136.89 o 
   2  -8   6     4872.98     4622.28     68.08 o 
   3  -8   6     1822.61     1869.75     39.84 o 
   4  -8   6      394.53      418.07     29.55 o 
   5  -8   6        2.85        8.82     15.25 o 
   6  -8   6        1.89       -4.49     16.07 o 
   7  -8   6       54.03       50.33     19.71 o 
   8  -8   6     3977.81     4062.33    145.49 o 
   9  -8   6      565.06      415.12     55.04 o 
  10  -8   6      368.46      431.85     59.50 o 
  11  -8   6      105.18      123.11     47.33 o 
  12  -8   6       97.71      153.56     49.53 o 
  13  -8   6        1.42      -25.99     37.58 o 
 -12  -7   6      293.03      300.75     55.44 o 
 -11  -7   6      113.03      116.28     42.28 o 
 -10  -7   6       14.97       30.50     29.94 o 
  -9  -7   6       13.44      -34.27     22.85 o 
  -8  -7   6      640.07      670.06     64.15 o 
  -7  -7   6        2.11       -4.84     26.35 o 
  -6  -7   6      304.32      272.30     40.48 o 
  -5  -7   6      966.24     1192.19     67.35 o 
  -4  -7   6     2981.39     2853.79    100.10 o 
  -3  -7   6     3860.90     4114.43    291.39 o 
  -2  -7   6      209.41      159.18     20.99 o 
  -1  -7   6     5319.10     5069.98     85.33 o 
   0  -7   6     2382.98     2333.70     74.42 o 
   1  -7   6      309.73      357.58     21.23 o 
   2  -7   6        0.04        1.38     11.44 o 
   3  -7   6        1.45       11.88      8.70 o 
   4  -7   6     1265.55     1174.31     51.50 o 
   5  -7   6      941.35     1009.55     49.44 o 
   6  -7   6     2253.53     2313.60     63.24 o 
   7  -7   6      562.68      592.32     36.09 o 
   8  -7   6     1943.26     2190.48    102.02 o 
   9  -7   6     2053.86     1856.90     99.14 o 
  10  -7   6      391.93      362.33     55.03 o 
  11  -7   6       17.39       63.02     41.61 o 
  12  -7   6        0.37       -0.88     35.97 o 
  13  -7   6       18.70       83.04     47.00 o 
 -13  -6   6       39.24       35.69     39.27 o 
 -12  -6   6       55.86       20.29     30.08 o 
 -11  -6   6       10.92       14.16     30.48 o 
 -10  -6   6        1.85        8.25     26.17 o 
  -9  -6   6      100.59      137.15     38.13 o 
  -8  -6   6      877.50      870.99     65.02 o 
  -7  -6   6       76.84       97.41     30.64 o 
  -6  -6   6     2710.99     2570.08     99.47 o 
  -5  -6   6     3042.47     2946.76     60.15 o 
  -4  -6   6      272.36      232.01     25.03 o 
  -3  -6   6        9.24       10.72      9.34 o 
  -2  -6   6      804.87      791.58     32.71 o 
  -1  -6   6     3972.08     4456.72     93.52 o 
   0  -6   6     2430.41     2260.12    102.41 o 
   1  -6   6       59.08      127.60     13.90 o 
   2  -6   6      759.20      671.74     28.00 o 
   3  -6   6      108.41      184.54     13.76 o 
   4  -6   6     2668.94     2688.85     48.89 o 
   5  -6   6      579.85      628.63     23.19 o 
   6  -6   6     1397.46     1433.72     48.61 o 
   7  -6   6       30.71       22.32     16.39 o 
   8  -6   6      505.54      447.48     53.81 o 
   9  -6   6      273.54      235.63     44.53 o 
  10  -6   6      447.42      547.02     63.47 o 
  11  -6   6      702.55      751.17     73.19 o 
  12  -6   6      434.12      494.98     64.83 o 
  13  -6   6      281.79      222.56     53.59 o 
 -13  -5   6      152.61      113.66     44.61 o 
 -12  -5   6      548.78      436.91     58.60 o 
 -11  -5   6     1278.23     1181.87     83.85 o 
 -10  -5   6      210.98      310.69     48.07 o 
  -9  -5   6      633.85      624.31     59.33 o 
  -8  -5   6      338.78      371.87     46.71 o 
  -7  -5   6      251.70      219.86     35.60 o 
  -6  -5   6     1335.35     1438.31     64.47 o 
  -5  -5   6      431.51      471.55     24.55 o 
  -4  -5   6      329.35      293.48     19.35 o 
  -3  -5   6     4087.02     4122.92     93.55 o 
  -2  -5   6     3861.70     3698.71     75.27 o 
  -1  -5   6     1801.82     1637.65     42.91 o 
   0  -5   6     3139.51     3157.54     60.53 o 
   1  -5   6      974.90      979.21     31.21 o 
   2  -5   6      358.58      353.02     16.35 o 
   3  -5   6      333.81      344.29     18.22 o 
   4  -5   6      670.82      677.88     23.17 o 
   5  -5   6      324.62      352.49     18.66 o 
   6  -5   6      242.25      264.93     20.38 o 
   7  -5   6     1103.17     1091.40     89.56 o 
   8  -5   6      903.97     1052.04     70.11 o 
   9  -5   6      231.22      294.59     46.35 o 
  10  -5   6      867.12      903.88     71.57 o 
  11  -5   6        8.34       20.55     32.85 o 
  12  -5   6        3.40       29.97     37.56 o 
  13  -5   6       87.62      162.02     47.76 o 
 -14  -4   6       96.27      109.28     43.39 o 
 -13  -4   6       27.18       31.56     34.83 o 
 -12  -4   6        9.23      -14.84     24.42 o 
 -11  -4   6      332.32      284.15     48.16 o 
 -10  -4   6      735.31      792.31     65.14 o 
  -9  -4   6       53.26       41.52     28.62 o 
  -8  -4   6      845.46      837.08     36.42 o 
  -7  -4   6      223.37      260.56     22.20 o 
  -6  -4   6      235.90      179.65     18.21 o 
  -5  -4   6     1108.62      854.14     30.82 o 
  -4  -4   6     2972.79     2737.60     71.55 o 
  -3  -4   6     5201.52     5656.09     90.58 o 
  -2  -4   6     5669.13     6123.36    135.73 o 
  -1  -4   6     1425.77     1551.67     38.34 o 
   0  -4   6     3095.89     2903.87     55.71 o 
   1  -4   6        0.80       -6.52      7.33 o 
   2  -4   6     1632.63     1681.48     32.21 o 
   3  -4   6      347.60      438.20     18.02 o 
   4  -4   6     3695.39     3867.85     56.13 o 
   5  -4   6     6037.13     6199.00     79.61 o 
   6  -4   6     2776.84     2669.74     79.01 o 
   7  -4   6     3599.72     3313.03    104.77 o 
   8  -4   6      839.93      708.34     57.57 o 
   9  -4   6      149.29      139.25     37.83 o 
  10  -4   6      317.15      287.86     49.26 o 
  11  -4   6        2.53      -14.61     26.73 o 
  12  -4   6       67.57      118.65     41.41 o 
  13  -4   6      187.45      141.91     46.08 o 
 -14  -3   6        0.91       36.96     32.78 o 
 -13  -3   6       88.51       31.10     31.88 o 
 -12  -3   6      196.56      178.40     40.22 o 
 -11  -3   6     1603.95     1407.12     82.58 o 
 -10  -3   6     3241.11     3199.26    121.41 o 
  -9  -3   6     1406.78     1453.19     65.53 o 
  -8  -3   6     1338.53     1291.18     44.33 o 
  -7  -3   6     1434.46     1553.97     51.99 o 
  -6  -3   6     6230.60     6148.61     98.60 o 
  -5  -3   6        5.58       32.37     17.54 o 
  -4  -3   6     1329.08     1374.29     37.08 o 
  -3  -3   6     4250.13     4263.04     71.18 o 
  -2  -3   6      303.98      328.25     26.22 o 
  -1  -3   6     5058.83     5539.87     84.12 o 
   0  -3   6      793.19      807.51     26.44 o 
   1  -3   6     2829.14     2493.16     61.90 o 
   2  -3   6    10037.97     9997.73    187.91 o 
   3  -3   6    11806.24    12124.89    128.16 o 
   4  -3   6     3010.72     3215.26     48.45 o 
   5  -3   6        5.94        3.92     10.70 o 
   6  -3   6       63.56       47.67     10.78 o 
   7  -3   6       58.94       46.24     15.83 o 
   8  -3   6        0.73      -17.74     14.90 o 
   9  -3   6      308.81      270.12     30.66 o 
  10  -3   6      793.64      649.46     61.59 o 
  11  -3   6      361.90      399.46     55.65 o 
  12  -3   6      212.83      225.81     48.81 o 
  13  -3   6       62.64      140.20     43.32 o 
 -15  -2   6       63.24       60.40     41.28 o 
 -14  -2   6      224.76      262.65     49.53 o 
 -13  -2   6      858.05      793.70     71.16 o 
 -12  -2   6     1228.30     1149.35     78.01 o 
 -11  -2   6      424.93      408.73     57.19 o 
 -10  -2   6      191.62      182.82     23.79 o 
  -9  -2   6      878.13      743.26     36.42 o 
  -8  -2   6      218.59      165.86     19.61 o 
  -7  -2   6      499.45      513.92     40.71 o 
  -6  -2   6     3292.78     3473.45     67.45 o 
  -5  -2   6    15550.03    14142.01    179.06 o 
  -4  -2   6    11299.20    10837.80    171.29 o 
  -3  -2   6       49.49       66.73     10.03 o 
  -2  -2   6     1636.57     1629.28     74.44 o 
  -1  -2   6     2853.10     3176.58     56.58 o 
   0  -2   6      656.69      707.13     24.54 o 
   1  -2   6      163.16      241.46     10.83 o 
   2  -2   6      299.59      337.33     13.32 o 
   3  -2   6     1731.95     1630.47     29.01 o 
   4  -2   6      732.41      748.05     21.60 o 
   5  -2   6     2660.89     2950.97     64.76 o 
   6  -2   6     3583.32     3678.24     77.55 o 
   7  -2   6     2120.63     2033.92     58.50 o 
   8  -2   6      205.15      196.74     25.22 o 
   9  -2   6     1303.23     1211.12     52.26 o 
  10  -2   6      328.87      285.67     32.16 o 
  11  -2   6      699.21      628.90     63.07 o 
  12  -2   6       60.10       60.43     37.26 o 
 -15  -1   6       80.86      141.24     44.40 o 
 -14  -1   6      246.64      181.29     45.78 o 
 -13  -1   6       91.16       79.46     35.37 o 
 -12  -1   6      104.58      114.90     51.46 o 
 -11  -1   6       53.61       26.30     18.59 o 
 -10  -1   6        3.95      -15.46     15.41 o 
  -9  -1   6      601.62      602.90     35.24 o 
  -8  -1   6     1841.71     1885.45     51.70 o 
  -7  -1   6     2322.72     2480.90     71.26 o 
  -6  -1   6     2810.10     2943.43     82.59 o 
  -5  -1   6     5806.66     6513.74     97.81 o 
  -4  -1   6     8534.16     8694.97    152.67 o 
  -3  -1   6     2438.83     2282.06     46.19 o 
  -2  -1   6     5185.63     4522.62     71.20 o 
  -1  -1   6     3971.04     4439.56     69.95 o 
   0  -1   6     2267.68     2243.08     47.87 o 
   1  -1   6    10481.94    10054.40    132.80 o 
   2  -1   6     2495.80     2119.40    142.86 o 
   3  -1   6     6960.77     6534.67    101.10 o 
   4  -1   6    13028.78    12629.92    169.93 o 
   5  -1   6     1476.85     1394.34     44.01 o 
   6  -1   6      231.11      274.97     24.50 o 
   7  -1   6       39.42       53.11     18.05 o 
   8  -1   6       22.78       -8.50     18.71 o 
   9  -1   6       91.23       56.79     36.17 o 
  10  -1   6        9.76      -19.95     17.86 o 
  11  -1   6       85.55      132.34     28.58 o 
 -15   0   6       33.09      -30.93     28.58 o 
 -14   0   6      256.34      227.75     46.12 o 
 -13   0   6       25.91       28.44     20.96 o 
 -12   0   6       55.18       85.73     22.12 o 
 -11   0   6      411.64      387.17     31.33 o 
 -10   0   6      939.17      840.32     54.33 o 
  -9   0   6      624.62      562.56     31.74 o 
  -8   0   6      757.55      751.87     32.78 o 
  -7   0   6     3859.23     4224.21     78.31 o 
  -6   0   6        6.08       42.85     11.76 o 
  -5   0   6       19.12       41.81     10.25 o 
  -4   0   6      212.37      165.82     14.38 o 
  -3   0   6    27152.16    25674.72    472.62 o 
  -2   0   6     1862.56     1776.37     39.09 o 
  -1   0   6      605.58      585.34     31.97 o 
   0   0   6     4284.84     4436.67     71.23 o 
   1   0   6     3717.68     3710.45     64.73 o 
   2   0   6     2186.05     2196.82     53.11 o 
   3   0   6     8613.54     8355.41    121.37 o 
   4   0   6      163.51      160.53     17.95 o 
   5   0   6      892.90     1016.11     55.79 o 
   6   0   6      191.74      202.98     37.91 o 
   7   0   6     1437.14     1330.58     49.65 o 
   8   0   6     2505.65     2501.90     71.14 o 
   9   0   6      314.73      319.12     31.87 o 
  10   0   6      250.06      286.91     36.22 o 
  11   0   6      457.36      500.44     63.08 o 
  12   0   6      199.01      230.76     53.43 o 
 -15   1   6      556.51      633.34     67.29 o 
 -14   1   6     1309.88     1147.70     55.68 o 
 -13   1   6      749.63      638.95     41.05 o 
 -12   1   6      398.64      438.28     34.90 o 
 -11   1   6       34.35       16.36     16.91 o 
 -10   1   6       94.00       98.89     20.12 o 
  -9   1   6        8.87       19.25     14.58 o 
  -8   1   6       11.78        4.34     11.65 o 
  -7   1   6    13649.04    14430.94    187.14 o 
  -6   1   6     2741.39     2722.68     46.93 o 
  -5   1   6     1407.10     1449.59     30.86 o 
  -4   1   6     3339.49     3657.72     69.81 o 
  -3   1   6     9943.60     9274.69     98.06 o 
  -2   1   6    24710.87    25096.86    277.20 o 
  -1   1   6    39003.96    35927.26    369.57 o 
   0   1   6      157.78      184.31     24.29 o 
   1   1   6        0.72       -4.27      7.63 o 
   2   1   6     1567.67     1418.98     45.79 o 
   3   1   6      109.83       89.88     14.34 o 
   4   1   6      367.66      272.31     29.08 o 
   5   1   6       76.34       57.25     15.82 o 
   6   1   6     4311.06     4434.59     97.94 o 
   7   1   6     2442.53     2428.40     67.22 o 
   8   1   6      642.86      736.74     42.53 o 
   9   1   6       10.71       22.57     20.52 o 
  10   1   6       52.77       52.71     36.89 o 
  11   1   6       51.43       66.18     41.77 o 
  12   1   6        0.23      -25.25     32.24 o 
 -16   2   6      276.22      371.90     60.50 o 
 -15   2   6       55.92       61.63     38.88 o 
 -14   2   6        0.61       -6.55     28.96 o 
 -13   2   6      184.28      178.93     44.43 o 
 -12   2   6      973.82      933.03     94.63 o 
 -11   2   6      630.34      710.78     38.37 o 
 -10   2   6     1303.41     1185.95     44.99 o 
  -9   2   6     2844.18     2919.41     55.88 o 
  -8   2   6      954.30      934.48     57.68 o 
  -7   2   6     5876.43     5737.40     77.58 o 
  -6   2   6       22.02        7.08      7.01 o 
  -5   2   6      275.97      236.93     18.01 o 
  -4   2   6      342.41      223.86     12.88 o 
  -3   2   6     6784.13     6729.92     76.95 o 
  -2   2   6      387.93      354.60     14.94 o 
  -1   2   6    29360.69    28289.55    327.83 o 
   0   2   6     5730.47     5469.10     77.43 o 
   1   2   6    10339.30    10649.51    182.04 o 
   2   2   6      701.62      645.89     27.04 o 
   3   2   6      199.03      203.05     18.38 o 
   4   2   6        2.17       12.60     11.38 o 
   5   2   6     2519.89     2717.57     97.92 o 
   6   2   6      178.49      177.24     22.17 o 
   7   2   6      100.24       74.91     19.98 o 
   8   2   6      150.02      150.72     43.28 o 
   9   2   6      241.04      207.01     46.22 o 
  10   2   6       15.14       13.21     38.40 o 
  11   2   6      268.39      347.95     63.08 o 
 -16   3   6       25.98       16.85     39.65 o 
 -15   3   6       98.77      107.54     44.63 o 
 -14   3   6      171.39      154.79     43.85 o 
 -13   3   6     1503.72     1613.93     88.51 o 
 -12   3   6     2585.85     2478.82     80.01 o 
 -11   3   6     1143.38     1152.98     45.94 o 
 -10   3   6      746.73      703.94     29.36 o 
  -9   3   6      323.97      327.13     20.42 o 
  -8   3   6       46.97       57.81     15.18 o 
  -7   3   6       81.01       72.56     14.43 o 
  -6   3   6      576.33      640.62     22.16 o 
  -5   3   6      470.62      391.47     17.31 o 
  -4   3   6     4231.85     4758.63     62.39 o 
  -3   3   6    17893.75    18607.24    258.65 o 
  -2   3   6     2146.91     2138.44     36.28 o 
  -1   3   6     7455.31     7774.23     86.20 o 
   0   3   6     9438.86     9445.35    115.51 o 
   1   3   6     2234.29     2105.69     44.45 o 
   2   3   6      276.39      183.81     17.16 o 
   3   3   6      726.49      703.56     29.61 o 
   4   3   6      100.76       85.28     15.64 o 
   5   3   6        2.55        3.43     20.84 o 
   6   3   6     1442.14     1420.53     48.92 o 
   7   3   6     1135.45     1083.00     76.83 o 
   8   3   6      262.95      175.51     44.24 o 
   9   3   6       60.01       32.62     37.75 o 
  10   3   6      162.29      172.95     53.59 o 
  11   3   6        2.21      -49.73     33.15 o 
 -16   4   6       63.45       53.77     38.43 o 
 -15   4   6      539.96      535.58     64.32 o 
 -14   4   6      643.91      592.04     65.93 o 
 -13   4   6       20.76        9.18     31.28 o 
 -12   4   6      204.37      211.19     37.02 o 
 -11   4   6       25.42       59.14     41.84 o 
 -10   4   6        8.61       16.57     12.20 o 
  -9   4   6      873.60      874.39     30.52 o 
  -8   4   6     2577.23     2473.67     47.55 o 
  -7   4   6      604.48      504.80     23.32 o 
  -6   4   6        6.32        1.83      7.29 o 
  -5   4   6     1520.39     1257.62     47.00 o 
  -4   4   6     2732.33     2694.18     49.97 o 
  -3   4   6     5946.28     6138.67     75.11 o 
  -2   4   6       41.52       15.34      7.57 o 
  -1   4   6      286.31      207.93     14.95 o 
   0   4   6     3648.95     3341.25     48.96 o 
   1   4   6     7939.07     8151.82     92.81 o 
   2   4   6     5370.71     5236.39    139.90 o 
   3   4   6     1677.67     1630.59     45.21 o 
   4   4   6     1122.10     1217.45     52.03 o 
   5   4   6     1448.88     1585.47     86.43 o 
   6   4   6     1842.28     2137.94    102.82 o 
   7   4   6      132.21      217.59     46.31 o 
   8   4   6      100.48      113.67     42.05 o 
   9   4   6       49.88       70.00     41.17 o 
  10   4   6       53.43       86.60     44.29 o 
  11   4   6       98.65      121.11     50.71 o 
 -16   5   6       12.97       -4.71     37.95 o 
 -15   5   6       42.14       28.43     36.69 o 
 -14   5   6       96.19       96.88     29.46 o 
 -13   5   6       27.71       39.48     23.36 o 
 -12   5   6       15.09        7.55     21.31 o 
 -11   5   6     3243.76     3343.68     87.30 o 
 -10   5   6     2185.93     2119.27     66.39 o 
  -9   5   6     1188.06     1268.29     48.88 o 
  -8   5   6      115.43      124.65     15.06 o 
  -7   5   6       18.33       17.04     10.01 o 
  -6   5   6      227.23      222.10     15.21 o 
  -5   5   6      292.31      390.34     18.36 o 
  -4   5   6       89.35       80.93     12.46 o 
  -3   5   6        7.19       19.01      9.04 o 
  -2   5   6     3470.24     3704.61     54.34 o 
  -1   5   6     7819.05     8335.35    101.25 o 
   0   5   6     1798.25     1886.34     36.83 o 
   1   5   6     1251.24     1236.14     42.63 o 
   2   5   6        7.37       12.02     11.71 o 
   3   5   6      324.65      292.64     41.85 o 
   4   5   6      291.91      244.55     41.64 o 
   5   5   6      733.37      666.20     64.99 o 
   6   5   6        0.29      -13.49     29.68 o 
   7   5   6      234.75      390.31     56.77 o 
   8   5   6        8.63       10.31     33.98 o 
   9   5   6      627.31      664.69     76.97 o 
  10   5   6      270.58      264.79     59.21 o 
 -16   6   6       81.83       53.23     45.61 o 
 -15   6   6       44.18       30.86     25.77 o 
 -14   6   6      228.48      255.62     36.65 o 
 -13   6   6      305.08      280.18     41.25 o 
 -12   6   6     1805.86     1726.18    153.64 o 
 -11   6   6      195.24      161.35     27.59 o 
 -10   6   6        1.96      -11.53     21.12 o 
  -9   6   6      519.84      447.98     52.49 o 
  -8   6   6      965.97      926.16     28.74 o 
  -7   6   6       79.52       42.76     16.57 o 
  -6   6   6     1926.32     1761.10     38.17 o 
  -5   6   6     3079.32     2753.03     48.43 o 
  -4   6   6     7251.28     7234.89     89.32 o 
  -3   6   6     2739.74     3075.15     52.34 o 
  -2   6   6     4845.04     5327.52     71.37 o 
  -1   6   6     1479.95     1611.90     34.94 o 
   0   6   6      360.44      444.08     20.50 o 
   1   6   6      355.20      332.56     17.84 o 
   2   6   6     1411.40     1407.66     74.67 o 
   3   6   6     1049.59     1047.92     69.69 o 
   4   6   6     2067.30     2424.08    108.45 o 
   5   6   6     2099.43     1856.45     98.97 o 
   6   6   6      189.97      279.60     51.68 o 
   7   6   6       61.92       39.54     36.85 o 
   8   6   6      147.77      146.27     50.75 o 
   9   6   6        3.38       33.58     36.91 o 
 -16   7   6       24.44       20.90     28.92 o 
 -15   7   6       21.84       23.63     27.24 o 
 -14   7   6        1.75       -7.86     23.05 o 
 -13   7   6       95.44       86.85     31.31 o 
 -12   7   6        3.33       14.53     21.44 o 
 -11   7   6      242.43      248.41     31.41 o 
 -10   7   6     2898.39     2827.66     79.64 o 
  -9   7   6     1555.59     1467.06     69.49 o 
  -8   7   6     1982.42     1887.38    101.44 o 
  -7   7   6      511.56      426.64     22.34 o 
  -6   7   6      763.85      866.45     31.09 o 
  -5   7   6     2533.00     2629.77     48.29 o 
  -4   7   6        0.08       -4.65      9.21 o 
  -3   7   6        0.26      -13.01     12.18 o 
  -2   7   6       54.86       79.08     12.69 o 
  -1   7   6      761.44      735.14     25.48 o 
   0   7   6      460.49      437.45     31.26 o 
   1   7   6     1499.15     1491.06     49.95 o 
   2   7   6     2986.32     3249.44     76.77 o 
   3   7   6     1898.83     1930.97     95.04 o 
   4   7   6      146.26      149.93     42.38 o 
   5   7   6      490.01      464.86     60.76 o 
   6   7   6      162.77      210.17     49.24 o 
   7   7   6      102.18       44.60     38.48 o 
   8   7   6       20.96       46.49     43.30 o 
   9   7   6       40.20       64.22     45.75 o 
 -16   8   6       48.77       73.05     32.10 o 
 -15   8   6      300.34      318.80     42.93 o 
 -14   8   6      387.65      439.08     47.36 o 
 -13   8   6        5.24       19.72     24.12 o 
 -12   8   6     1166.79     1199.99     58.18 o 
 -11   8   6      116.34      102.78     26.39 o 
 -10   8   6      437.85      415.32     36.85 o 
  -9   8   6       85.81      111.73     23.96 o 
  -8   8   6      181.68      231.27     29.03 o 
  -7   8   6     1469.14     1361.87     61.77 o 
  -6   8   6      644.70      636.18     25.36 o 
  -5   8   6      437.35      454.70     22.52 o 
  -4   8   6     2547.33     2547.14     65.94 o 
  -3   8   6      484.66      544.37     24.25 o 
  -2   8   6      894.42      860.18     29.05 o 
  -1   8   6      215.72      271.43     25.29 o 
   0   8   6     1106.88     1061.88     49.94 o 
   1   8   6     1017.51      959.08     44.48 o 
   2   8   6      757.52      805.48     43.09 o 
   3   8   6      198.38      300.29     49.56 o 
   4   8   6      111.10       79.78     38.46 o 
   5   8   6      154.85      179.90     48.32 o 
   6   8   6       37.54      -33.23     35.01 o 
   7   8   6      674.83      614.25     75.36 o 
   8   8   6      489.22      556.24     73.22 o 
 -15   9   6      466.32      449.05     49.29 o 
 -14   9   6        1.50       -1.59     25.64 o 
 -13   9   6       48.39       12.98     34.88 o 
 -12   9   6      136.48      126.60     29.41 o 
 -11   9   6       27.48        1.54     21.56 o 
 -10   9   6       17.88       15.16     22.06 o 
  -9   9   6       65.78       77.62     24.44 o 
  -8   9   6      827.62      843.56     45.18 o 
  -7   9   6     2472.75     2529.97     71.29 o 
  -6   9   6     1622.43     1556.26     54.95 o 
  -5   9   6      781.16      716.15     28.64 o 
  -4   9   6      336.80      321.68     22.70 o 
  -3   9   6      663.01      736.44     28.81 o 
  -2   9   6      247.49      238.33     26.51 o 
  -1   9   6      355.65      254.14     28.27 o 
   0   9   6      211.96      203.37     26.60 o 
   1   9   6        0.94      -26.05     17.37 o 
   2   9   6        4.17        0.14     20.89 o 
   3   9   6       93.07       69.85     22.75 o 
   4   9   6      806.99      976.86     81.93 o 
   5   9   6       93.39      107.29     48.05 o 
   6   9   6      252.02      351.98     64.69 o 
   7   9   6       59.71       42.54     43.98 o 
 -15  10   6        8.32      105.55     33.30 o 
 -14  10   6      215.78      208.92     36.53 o 
 -13  10   6      218.34      178.21     34.19 o 
 -12  10   6      286.03      280.02     37.28 o 
 -11  10   6        2.02       10.26     23.93 o 
 -10  10   6       26.45        5.08     32.38 o 
  -9  10   6      432.80      465.53     40.52 o 
  -8  10   6      366.80      409.03     36.69 o 
  -7  10   6      375.36      455.87     36.49 o 
  -6  10   6        2.21      -10.38     18.91 o 
  -5  10   6      447.77      426.68     36.10 o 
  -4  10   6      343.76      383.04     23.68 o 
  -3  10   6      865.36     1055.14     57.21 o 
  -2  10   6     1467.31     1578.83     56.22 o 
  -1  10   6     1036.66     1046.45     48.80 o 
   0  10   6      810.86      757.09     43.44 o 
   1  10   6      115.09      128.57     25.86 o 
   2  10   6      293.31      323.68     54.34 o 
   3  10   6      102.94       91.26     25.91 o 
   4  10   6      193.60      214.94     50.92 o 
   5  10   6      112.03      109.01     47.47 o 
   6  10   6       59.20       67.80     47.48 o 
 -15  11   6      258.89      283.79     42.12 o 
 -14  11   6      306.63      343.87     43.25 o 
 -13  11   6      120.31      182.51     79.58 o 
 -12  11   6       85.41       72.63     29.44 o 
 -11  11   6       89.20       29.30     35.39 o 
 -10  11   6       40.46       10.96     23.27 o 
  -9  11   6       98.88      175.45     29.54 o 
  -8  11   6      226.83      241.23     31.43 o 
  -7  11   6     1634.00     1657.05     62.78 o 
  -6  11   6      655.35      637.96     63.77 o 
  -5  11   6       18.93      -44.52     30.14 o 
  -4  11   6     1021.30      987.85     71.66 o 
  -3  11   6      798.03      802.87     43.22 o 
  -2  11   6      195.79      179.62     27.48 o 
  -1  11   6       97.55      115.67     25.26 o 
   0  11   6       25.18       21.66     21.02 o 
   1  11   6       40.37       69.33     23.82 o 
   2  11   6       11.63       18.12     33.25 o 
   3  11   6      360.62      359.08     56.06 o 
   4  11   6      324.59      425.19     66.04 o 
   5  11   6       32.27       18.99     42.42 o 
 -14  12   6        1.19       29.01     27.45 o 
 -13  12   6       51.71       64.09     31.17 o 
 -12  12   6      269.56      222.76     38.33 o 
 -11  12   6      235.71      287.49     76.96 o 
 -10  12   6     1497.94     1425.83     65.57 o 
  -9  12   6     1158.36     1174.72     60.04 o 
  -8  12   6      856.27      806.88     76.94 o 
  -7  12   6      179.89      218.80     42.24 o 
  -6  12   6      118.31      169.43     46.28 o 
  -5  12   6      184.85      175.51     44.36 o 
  -4  12   6      155.59      131.21     42.55 o 
  -3  12   6      121.10      160.21     41.31 o 
  -2  12   6      185.67      228.70     30.62 o 
  -1  12   6      152.64      135.10     27.98 o 
   0  12   6      351.05      373.10     37.50 o 
   1  12   6       37.71       19.24     44.23 o 
   2  12   6      753.39      897.25    101.20 o 
   3  12   6      224.18      230.50     36.25 o 
   4  12   6       91.86       84.85     47.16 o 
 -13  13   6      398.74      450.87     53.77 o 
 -12  13   6      224.55      216.63     37.33 o 
 -11  13   6      241.70      338.48     41.52 o 
 -10  13   6      763.95      649.87     48.38 o 
  -9  13   6      295.07      350.87     41.79 o 
  -8  13   6       27.39        7.88     22.29 o 
  -7  13   6       29.09       68.57     41.23 o 
  -6  13   6      466.27      527.76     63.82 o 
  -5  13   6        3.79       23.47     33.61 o 
  -4  13   6     1105.89     1036.05     79.85 o 
  -3  13   6      168.98      142.75     42.00 o 
  -2  13   6      235.58      244.29     50.93 o 
  -1  13   6      395.90      440.64     91.14 o 
   0  13   6      476.25      505.71     44.46 o 
   1  13   6       25.83       53.67     27.05 o 
   2  13   6       20.54       70.19     29.62 o 
   3  13   6       26.21       14.76     41.14 o 
 -12  14   6        1.51       -5.40     27.69 o 
 -11  14   6       25.17       -1.15     26.07 o 
 -10  14   6       52.65       89.69     29.13 o 
  -9  14   6      249.93      260.87     58.83 o 
  -8  14   6      380.37      261.78     55.94 o 
  -7  14   6     1029.09      849.15     82.26 o 
  -6  14   6      665.57      769.38     78.34 o 
  -5  14   6      393.46      398.95     61.49 o 
  -4  14   6       13.33       -3.27     33.62 o 
  -3  14   6        4.46      -17.60     33.24 o 
  -2  14   6        1.99      -45.62     30.42 o 
  -1  14   6      105.55      111.28     43.65 o 
   0  14   6        1.91      -41.04     27.36 o 
   1  14   6      234.89      229.62     40.07 o 
 -11  15   6      287.34      236.84     39.70 o 
 -10  15   6      106.44      100.99     48.82 o 
  -9  15   6      150.24       94.46     47.81 o 
  -8  15   6       22.48       54.37     43.16 o 
  -7  15   6        4.60       -9.23     34.55 o 
  -6  15   6       14.08      -18.17     36.31 o 
  -5  15   6       97.78       67.96     46.16 o 
  -4  15   6      232.79      183.00     53.61 o 
  -3  15   6      133.70       93.57     44.61 o 
  -2  15   6      136.41       58.09     44.23 o 
  -1  15   6       62.82       19.94     39.46 o 
  -8  16   6       29.80       57.77     47.37 o 
  -7  16   6       93.19      117.68     52.76 o 
  -6  16   6      166.46      292.62     63.42 o 
  -5  16   6      423.98      729.87     82.24 o 
  -4  16   6      180.23      141.73     50.59 o 
   2 -16   7       39.67       24.31     39.63 o 
   3 -16   7       27.07       68.35     45.77 o 
   4 -16   7        7.37       36.30     43.97 o 
  -1 -15   7       29.72      -25.38     32.55 o 
   0 -15   7        3.92      -20.56     37.31 o 
   1 -15   7        0.29       18.52     37.00 o 
   2 -15   7      131.70       84.94     44.70 o 
   3 -15   7      156.12      187.67     50.94 o 
   4 -15   7      235.60      200.02     51.48 o 
   5 -15   7      203.33      172.71     54.92 o 
   6 -15   7      134.07      165.73     56.62 o 
   7 -15   7      132.37      121.84     52.18 o 
  -4 -14   7       76.66       72.12     39.25 o 
  -1 -14   7      208.30      237.38     48.98 o 
   0 -14   7      508.98      641.44     67.86 o 
   1 -14   7      370.50      374.13     56.90 o 
   2 -14   7      385.14      309.91     55.11 o 
   3 -14   7       72.41       44.06     39.45 o 
   4 -14   7        0.43      -17.17     37.40 o 
   5 -14   7      120.92      125.39     46.43 o 
   6 -14   7        9.60        3.00     22.19 o 
   7 -14   7       65.35       86.67     29.04 o 
   8 -14   7      163.37      224.62     49.94 o 
   9 -14   7      299.01      342.28     59.10 o 
  -6 -13   7      184.52      262.73     54.53 o 
  -5 -13   7      152.59      200.22     47.10 o 
  -4 -13   7      202.22      249.09     48.04 o 
  -3 -13   7      653.58      638.41     65.34 o 
  -2 -13   7      382.45      381.82     52.87 o 
   0 -13   7       37.93       58.69     35.43 o 
   1 -13   7       22.19       38.51     34.84 o 
   2 -13   7      130.55      127.53     43.53 o 
   3 -13   7      103.61       40.88     36.72 o 
   4 -13   7      469.18      401.68     58.78 o 
   5 -13   7      114.57      145.95     31.31 o 
   6 -13   7      103.56       64.63     25.36 o 
   7 -13   7      270.30      280.63     36.78 o 
   8 -13   7      221.02      214.02     46.57 o 
   9 -13   7       39.99      100.96     39.41 o 
  10 -13   7       84.99       81.03     43.95 o 
  -7 -12   7      221.36      217.88     53.48 o 
  -6 -12   7      208.22      261.01     52.09 o 
  -5 -12   7       55.30       17.06     32.31 o 
  -4 -12   7        0.28        2.17     27.55 o 
  -3 -12   7        0.04       13.66     29.17 o 
  -2 -12   7      743.20      741.77     64.68 o 
  -1 -12   7      317.17      433.08     49.37 o 
   0 -12   7     1464.58     1421.50     83.59 o 
   1 -12   7      627.64      671.63     62.43 o 
   2 -12   7     1609.49     1489.48     83.86 o 
   3 -12   7       63.94      104.60     24.46 o 
   4 -12   7      775.48      759.30     45.51 o 
   5 -12   7      253.97      341.99     34.90 o 
   6 -12   7       72.03       44.95     23.97 o 
   7 -12   7      155.70      130.19     38.47 o 
   8 -12   7       26.86       61.70     36.48 o 
   9 -12   7       37.35       57.61     37.39 o 
  10 -12   7       15.88        6.61     31.50 o 
  -8 -11   7        0.08       39.04     36.70 o 
  -7 -11   7        0.35      -33.31     28.64 o 
  -6 -11   7       79.36       79.15     38.45 o 
  -5 -11   7       42.12       18.81     30.19 o 
  -4 -11   7      181.72      298.32     48.52 o 
  -3 -11   7     1367.02     1299.37     76.99 o 
  -2 -11   7      519.40      475.49     49.98 o 
  -1 -11   7       29.70       76.64     26.84 o 
   0 -11   7      836.11      861.34     55.27 o 
   1 -11   7      272.58      352.69     49.36 o 
   2 -11   7      689.62      623.92     55.51 o 
   3 -11   7       17.86       50.99     21.28 o 
   4 -11   7      272.41      250.85     29.96 o 
   5 -11   7     1112.76      978.32     49.57 o 
   6 -11   7      733.54      789.31     47.45 o 
   7 -11   7      690.51      603.78     43.63 o 
   8 -11   7      411.21      388.00     54.86 o 
   9 -11   7      214.37      281.19     51.99 o 
  10 -11   7      303.34      222.98     48.05 o 
  11 -11   7      132.56      143.80     48.13 o 
  -9 -10   7       95.20      101.40     45.41 o 
  -8 -10   7      280.30      414.43     61.96 o 
  -7 -10   7      579.94      570.55     63.86 o 
  -6 -10   7     3071.59     3030.81    127.78 o 
  -5 -10   7     1177.35     1144.41     76.48 o 
  -4 -10   7     2511.73     2431.96    104.74 o 
  -3 -10   7      315.30      407.99     45.99 o 
  -2 -10   7      157.39      165.45     31.32 o 
  -1 -10   7      248.09      238.90     33.86 o 
   0 -10   7      146.01       99.72     24.88 o 
   1 -10   7       19.72       28.58     12.47 o 
   2 -10   7      544.83      518.18     33.75 o 
   3 -10   7     3315.69     3024.10     76.04 o 
   4 -10   7       55.88       68.87     21.29 o 
   5 -10   7      303.10      358.58     32.54 o 
   6 -10   7     2056.86     1907.68    103.54 o 
   7 -10   7      496.38      469.35     57.42 o 
   8 -10   7        4.66      -32.44     21.62 o 
   9 -10   7        5.19       33.84     30.45 o 
  10 -10   7      139.72      103.45     41.46 o 
  11 -10   7       38.75       41.04     39.04 o 
 -10  -9   7      129.12       55.58     43.27 o 
  -9  -9   7      541.74      552.50     68.71 o 
  -8  -9   7      151.86      146.53     44.10 o 
  -7  -9   7      417.34      360.67     52.96 o 
  -6  -9   7      226.58      201.64     41.56 o 
  -5  -9   7       14.32      -29.48     22.95 o 
  -4  -9   7      336.16      345.81     44.57 o 
  -3  -9   7       99.22      123.54     29.42 o 
  -2  -9   7      845.54      735.16     51.86 o 
  -1  -9   7      358.45      370.49     29.73 o 
   0  -9   7     2376.73     2335.97     57.78 o 
   1  -9   7     2596.22     2657.63     52.17 o 
   2  -9   7     4307.07     4593.12     91.45 o 
   3  -9   7      662.09      745.96     45.84 o 
   4  -9   7        0.52       -8.14     14.38 o 
   5  -9   7      379.27      349.92     43.31 o 
   6  -9   7        0.39      -12.90     16.86 o 
   7  -9   7      474.48      501.65     54.76 o 
   8  -9   7      127.18      192.82     41.06 o 
   9  -9   7      626.41      567.30     64.93 o 
  10  -9   7       93.15      113.44     39.89 o 
  11  -9   7      108.37      118.16     45.15 o 
  12  -9   7       93.19       74.72     48.89 o 
 -11  -8   7       91.69       79.78     38.97 o 
 -10  -8   7       13.86       18.58     34.02 o 
  -9  -8   7       14.41       -6.54     31.41 o 
  -8  -8   7        0.14       -4.68     28.93 o 
  -7  -8   7      261.39      261.94     47.92 o 
  -6  -8   7      366.53      387.46     49.20 o 
  -5  -8   7     2287.29     2223.37     96.98 o 
  -4  -8   7     2115.74     2171.93     91.44 o 
  -3  -8   7     3333.55     3244.97    109.23 o 
  -2  -8   7      133.25      146.59     18.06 o 
  -1  -8   7      483.84      499.04     27.20 o 
   0  -8   7      477.55      554.92     41.78 o 
   1  -8   7        4.20        3.52     10.99 o 
   2  -8   7      244.89      303.42     19.19 o 
   3  -8   7     3354.36     3233.31     56.14 o 
   4  -8   7     2498.12     2533.14     65.78 o 
   5  -8   7      605.70      646.00     36.99 o 
   6  -8   7      220.96      178.03     24.85 o 
   7  -8   7     1090.99     1209.01     78.39 o 
   8  -8   7       19.23       38.81     32.34 o 
   9  -8   7     1058.97     1102.01     79.70 o 
  10  -8   7      202.58      184.19     46.01 o 
  11  -8   7       16.58      -29.69     30.61 o 
  12  -8   7       42.74       13.65     34.77 o 
 -12  -7   7       58.44      128.46     43.71 o 
 -11  -7   7      126.00      112.29     42.35 o 
 -10  -7   7      289.43      219.01     45.91 o 
  -9  -7   7      135.55      129.66     40.83 o 
  -8  -7   7      366.21      483.82     56.72 o 
  -7  -7   7     2332.35     2399.32    105.53 o 
  -6  -7   7     1052.44     1207.27     71.81 o 
  -5  -7   7      463.30      388.93     43.68 o 
  -4  -7   7      142.23      168.12     19.02 o 
  -3  -7   7      434.66      443.04     26.36 o 
  -2  -7   7      244.46      252.59     20.19 o 
  -1  -7   7     1512.40     1548.18     44.22 o 
   0  -7   7     2837.28     2681.27     59.53 o 
   1  -7   7     2848.97     2885.92     62.07 o 
   2  -7   7     3375.37     3531.04     56.79 o 
   3  -7   7     1079.66     1042.86     29.56 o 
   4  -7   7      866.40      769.76     26.43 o 
   5  -7   7        3.19       -3.17     14.99 o 
   6  -7   7       44.43       43.63     18.08 o 
   7  -7   7       38.23       55.81     30.56 o 
   8  -7   7      937.69     1034.52     76.29 o 
   9  -7   7      108.34       92.54     40.86 o 
  10  -7   7      326.07      269.48     50.29 o 
  11  -7   7      216.01      260.85     56.09 o 
  12  -7   7      210.96      158.46     49.76 o 
 -13  -6   7      410.20      389.02     62.54 o 
 -12  -6   7      127.10      105.47     42.20 o 
 -11  -6   7      281.80      346.15     55.12 o 
 -10  -6   7       25.33       44.95     31.15 o 
  -9  -6   7      123.24       88.99     32.99 o 
  -8  -6   7      230.56      238.71     41.18 o 
  -7  -6   7       90.86      129.45     32.87 o 
  -6  -6   7       28.31       37.44     24.09 o 
  -5  -6   7     1713.12     1580.28    173.18 o 
  -4  -6   7     1375.34     1219.37     38.22 o 
  -3  -6   7     3500.88     3521.65     68.33 o 
  -2  -6   7     3918.64     4165.05     76.47 o 
  -1  -6   7    11156.19    12546.70    167.29 o 
   0  -6   7     2614.64     2775.06     59.39 o 
   1  -6   7     2838.72     2772.36     58.87 o 
   2  -6   7       31.31       17.13      8.27 o 
   3  -6   7      795.22      696.76     24.04 o 
   4  -6   7        0.17       -6.98      8.72 o 
   5  -6   7     2716.93     2764.88     64.99 o 
   6  -6   7     2852.46     2783.75     66.86 o 
   7  -6   7       61.90       -4.73     23.21 o 
   8  -6   7     1443.02     1431.58     83.66 o 
   9  -6   7     3206.27     3333.18    133.37 o 
  10  -6   7      201.51      173.89     46.21 o 
  11  -6   7      353.90      391.47     58.44 o 
  12  -6   7       39.62       36.60     38.19 o 
 -13  -5   7      195.68      231.71     50.42 o 
 -12  -5   7      140.60       44.49     34.12 o 
 -11  -5   7      173.48      159.91     39.17 o 
 -10  -5   7        1.98        8.11     26.80 o 
  -9  -5   7      884.44      749.59     62.12 o 
  -8  -5   7       14.30       19.91     22.94 o 
  -7  -5   7      753.34      844.22     35.81 o 
  -6  -5   7     1477.19     1618.60     46.22 o 
  -5  -5   7     2916.47     3097.21     64.09 o 
  -4  -5   7      288.21      300.97     26.60 o 
  -3  -5   7      514.29      440.23     23.69 o 
  -2  -5   7     3131.62     3084.16     79.89 o 
  -1  -5   7      686.02      776.22     32.43 o 
   0  -5   7      747.56      837.39     30.32 o 
   1  -5   7     2035.03     2103.90     49.47 o 
   2  -5   7       29.02       19.64      8.13 o 
   3  -5   7     1131.44      964.49     26.80 o 
   4  -5   7    12605.52    12564.59    140.27 o 
   5  -5   7     2934.48     2952.83     70.35 o 
   6  -5   7     2518.07     2517.22     62.30 o 
   7  -5   7     1330.12     1407.04     79.02 o 
   8  -5   7        3.47      -30.45     24.02 o 
   9  -5   7        5.00       -7.00     29.20 o 
  10  -5   7      123.52      133.96     44.49 o 
  11  -5   7      311.94      319.70     53.34 o 
  12  -5   7      248.07      293.28     57.06 o 
 -14  -4   7        4.18        2.53     31.86 o 
 -13  -4   7      108.75       47.95     32.95 o 
 -12  -4   7      522.50      480.83     58.86 o 
 -11  -4   7     1863.41     1668.97     93.78 o 
 -10  -4   7     1979.88     1947.84     98.11 o 
  -9  -4   7     1434.23     1424.41     78.65 o 
  -8  -4   7     1154.79     1216.09     68.21 o 
  -7  -4   7     1854.11     1795.89     50.51 o 
  -6  -4   7     1075.14     1163.91     39.03 o 
  -5  -4   7      156.02      213.74     28.96 o 
  -4  -4   7      109.96      170.89     16.57 o 
  -3  -4   7     4247.41     3915.21    185.28 o 
  -2  -4   7       70.27      143.39     16.91 o 
  -1  -4   7       56.23       56.01     13.03 o 
   0  -4   7     6197.25     6040.00    108.55 o 
   1  -4   7     5825.75     5653.16     90.61 o 
   2  -4   7     2631.64     2405.78     40.45 o 
   3  -4   7     6104.95     6090.47     98.61 o 
   4  -4   7     9987.99    10000.38    112.04 o 
   5  -4   7      288.68      286.38     17.22 o 
   6  -4   7       98.10       95.84     17.20 o 
   7  -4   7      161.24      172.30     22.35 o 
   8  -4   7      867.42      800.51     61.88 o 
   9  -4   7      825.20      906.73     70.99 o 
  10  -4   7       76.24       92.14     37.25 o 
  11  -4   7       35.16        9.65     33.65 o 
  12  -4   7      102.78       73.06     40.26 o 
 -14  -3   7       84.66       92.44     39.50 o 
 -13  -3   7      161.82      195.57     44.02 o 
 -12  -3   7      268.84      243.77     46.09 o 
 -11  -3   7     1619.24     1644.10     91.26 o 
 -10  -3   7      151.67      189.88     38.33 o 
  -9  -3   7        0.00      -20.00     14.08 o 
  -8  -3   7      698.75      721.90     34.97 o 
  -7  -3   7     1989.40     2198.88     55.83 o 
  -6  -3   7     9690.63     9752.16    139.78 o 
  -5  -3   7       17.91       23.48     10.64 o 
  -4  -3   7     1262.99     1350.66     38.34 o 
  -3  -3   7     4875.61     4674.73    101.66 o 
  -2  -3   7     3277.92     2891.96     83.15 o 
  -1  -3   7     2668.30     2527.92     52.88 o 
   0  -3   7      343.59      431.31     69.65 o 
   1  -3   7      475.81      416.28     43.94 o 
   2  -3   7      115.14       67.98      8.94 o 
   3  -3   7     1359.86     1712.26     51.74 o 
   4  -3   7      803.92      681.35     22.15 o 
   5  -3   7     3778.98     3756.42     79.17 o 
   6  -3   7     1989.10     1938.66     55.64 o 
   7  -3   7     1242.46     1149.37     45.28 o 
   8  -3   7      367.06      386.92     46.13 o 
   9  -3   7        2.80      -24.91     25.51 o 
  10  -3   7      310.90      252.70     46.98 o 
  11  -3   7      127.15       96.93     37.93 o 
  12  -3   7        2.50        1.91     33.98 o 
 -15  -2   7        1.10      -18.43     27.57 o 
 -14  -2   7       97.03        7.62     32.47 o 
 -13  -2   7       41.17       81.90     36.23 o 
 -12  -2   7       22.95      -14.93     23.86 o 
 -11  -2   7      537.26      483.81     47.37 o 
 -10  -2   7      296.91      309.35     58.00 o 
  -9  -2   7      623.85      589.00     34.22 o 
  -8  -2   7     1192.13     1332.79     79.26 o 
  -7  -2   7     1290.10     1244.38     40.98 o 
  -6  -2   7      240.60      239.45     19.74 o 
  -5  -2   7       23.64       11.22      9.72 o 
  -4  -2   7        1.37        4.13      8.31 o 
  -3  -2   7       62.04       53.63     10.23 o 
  -2  -2   7      250.66      255.63     46.04 o 
  -1  -2   7     1157.91     1109.67     32.91 o 
   0  -2   7      298.86      235.19     16.41 o 
   1  -2   7     3871.73     3886.06     49.58 o 
   2  -2   7     1858.80     1992.80     48.07 o 
   3  -2   7     3238.19     3170.37     44.09 o 
   4  -2   7     2457.03     2669.94     91.07 o 
   5  -2   7      124.40      112.10     18.01 o 
   6  -2   7      285.10      285.37     25.75 o 
   7  -2   7       22.51       26.53     16.91 o 
   8  -2   7        8.48        1.82     17.64 o 
   9  -2   7        1.54       -8.16     16.88 o 
  10  -2   7       23.57      -18.61     28.01 o 
  11  -2   7      304.75      438.14     55.26 o 
  12  -2   7      151.10      126.33     45.12 o 
 -15  -1   7       23.65       -9.49     30.71 o 
 -14  -1   7       44.27       13.27     31.10 o 
 -13  -1   7      902.37      927.87     71.21 o 
 -12  -1   7     1000.77     1054.17     49.37 o 
 -11  -1   7        2.20      -14.70     21.44 o 
 -10  -1   7      441.54      373.33     30.33 o 
  -9  -1   7      209.03      151.17     20.91 o 
  -8  -1   7      292.36      341.41     25.54 o 
  -7  -1   7      101.91      153.50     26.10 o 
  -6  -1   7     2757.23     3124.47     64.42 o 
  -5  -1   7     4014.50     4182.64     74.44 o 
  -4  -1   7      218.10      348.45     59.21 o 
  -3  -1   7     2492.39     2229.29     71.77 o 
  -2  -1   7     8986.20     8645.57    118.88 o 
  -1  -1   7     4856.87     4184.25     70.66 o 
   0  -1   7     1537.92     1487.04     38.55 o 
   1  -1   7     6710.26     6705.35    179.57 o 
   2  -1   7      733.01      777.39     30.29 o 
   3  -1   7      764.49      781.54     60.18 o 
   4  -1   7      147.58      114.44     17.29 o 
   5  -1   7     2358.92     2333.00     60.06 o 
   6  -1   7      871.24      912.38     39.39 o 
   7  -1   7      402.18      422.69     32.52 o 
   8  -1   7      577.35      556.22     60.74 o 
   9  -1   7      421.31      448.45     77.61 o 
  10  -1   7      415.46      462.88     43.34 o 
  11  -1   7      495.28      448.93     57.81 o 
 -15   0   7      207.85      277.24     50.90 o 
 -14   0   7      729.45      608.95     43.57 o 
 -13   0   7      400.95      450.57     49.25 o 
 -12   0   7        3.56      -10.81     16.40 o 
 -11   0   7       22.12       29.78     21.37 o 
 -10   0   7      544.39      483.63     32.99 o 
  -9   0   7     1632.50     1874.77     54.95 o 
  -8   0   7     4084.01     4317.58    160.13 o 
  -7   0   7      429.64      419.92     25.63 o 
  -6   0   7     7362.30     7027.92    108.54 o 
  -5   0   7     2957.89     2411.18     52.46 o 
  -4   0   7     1972.48     1739.38     42.10 o 
  -3   0   7     2826.57     2663.39     53.16 o 
  -2   0   7     9619.29     9649.91    247.53 o 
  -1   0   7     5063.30     4300.27    102.95 o 
   0   0   7        4.55       15.04      8.56 o 
   1   0   7     3223.74     2901.22     82.60 o 
   2   0   7     1997.25     2115.08     79.78 o 
   3   0   7    11501.09    12050.21    164.33 o 
   4   0   7     1790.19     1811.47     50.60 o 
   5   0   7      941.58      935.52     39.18 o 
   6   0   7      704.76      774.34     38.61 o 
   7   0   7       13.16       11.22     17.97 o 
   8   0   7      348.26      308.11     30.64 o 
   9   0   7      191.62      135.55     30.56 o 
  10   0   7       39.20       60.65     25.26 o 
  11   0   7        4.00        9.83     31.20 o 
 -15   1   7       17.81       39.63     38.99 o 
 -14   1   7       24.47        7.93     20.10 o 
 -13   1   7        3.65      -10.66     17.74 o 
 -12   1   7      316.73      314.90     30.88 o 
 -11   1   7     1084.49     1047.51     74.88 o 
 -10   1   7     1426.91     1381.18     62.30 o 
  -9   1   7     5198.80     4935.24     93.19 o 
  -8   1   7     1204.74     1340.90     63.33 o 
  -7   1   7     2960.63     3034.60     64.82 o 
  -6   1   7       29.04       10.42      8.59 o 
  -5   1   7      147.54      161.05     12.52 o 
  -4   1   7     1403.36     1255.36     28.09 o 
  -3   1   7    11549.34    11276.62    117.17 o 
  -2   1   7     1301.46     1426.95     28.11 o 
  -1   1   7       17.23       20.55      7.01 o 
   0   1   7     9077.81     9533.15    130.05 o 
   1   1   7     1071.20      897.44     31.73 o 
   2   1   7      388.03      321.39     41.78 o 
   3   1   7     3365.34     2824.05     62.65 o 
   4   1   7      713.03      641.83     31.21 o 
   5   1   7       19.89        7.63     13.44 o 
   6   1   7       22.62       12.32     15.63 o 
   7   1   7      593.67      579.99     52.70 o 
   8   1   7       64.79       87.94     22.71 o 
   9   1   7     1064.53     1039.17     77.11 o 
  10   1   7      565.22      590.32     69.22 o 
  11   1   7       68.02       34.83     38.18 o 
 -16   2   7      169.53      189.20     52.37 o 
 -15   2   7      248.75      296.80     53.96 o 
 -14   2   7      663.51      702.65     66.91 o 
 -13   2   7      584.48      598.43     41.02 o 
 -12   2   7     1323.94     1325.67     82.72 o 
 -11   2   7       48.46       39.83     18.96 o 
 -10   2   7      452.15      379.77     28.65 o 
  -9   2   7      370.22      349.20     21.75 o 
  -8   2   7       35.12       36.49     11.30 o 
  -7   2   7     5038.57     5191.21     74.11 o 
  -6   2   7    11891.41    11708.14    128.60 o 
  -5   2   7     3293.93     3004.54     48.68 o 
  -4   2   7     1776.75     1451.41     30.95 o 
  -3   2   7     7919.71     7772.10     87.92 o 
  -2   2   7     4844.93     4907.16     61.95 o 
  -1   2   7      261.34      398.79     15.83 o 
   0   2   7     7409.00     8762.18    172.22 o 
   1   2   7     1253.80     1618.55     38.45 o 
   2   2   7      244.20      187.31     15.52 o 
   3   2   7      386.05      427.36     32.22 o 
   4   2   7        2.37       -1.91     12.15 o 
   5   2   7      203.09      261.26     24.90 o 
   6   2   7     2177.68     2224.88     63.25 o 
   7   2   7     1236.86     1430.88     53.28 o 
   8   2   7       20.90       59.60     34.30 o 
   9   2   7       15.18        5.44     30.77 o 
  10   2   7       38.27       62.61     40.96 o 
  11   2   7       70.40       59.96     43.43 o 
 -16   3   7      154.10       33.02     43.59 o 
 -15   3   7      121.11      149.62     47.01 o 
 -14   3   7       26.62       25.17     32.78 o 
 -13   3   7       17.06        9.19     33.56 o 
 -12   3   7      364.40      397.60     33.70 o 
 -11   3   7      403.12      361.82     25.18 o 
 -10   3   7      280.86      247.18     20.40 o 
  -9   3   7      385.14      359.57     28.76 o 
  -8   3   7     1271.54     1187.66     33.25 o 
  -7   3   7     1270.55     1416.15     51.39 o 
  -6   3   7     2718.83     2674.15     47.32 o 
  -5   3   7     2645.50     2713.06     46.27 o 
  -4   3   7       69.23       98.44     11.04 o 
  -3   3   7     4981.12     5131.06     66.09 o 
  -2   3   7      527.64      635.48     20.77 o 
  -1   3   7      331.57      246.57     14.18 o 
   0   3   7     6758.96     7383.28    116.29 o 
   1   3   7     5601.89     5840.74     94.51 o 
   2   3   7     2001.65     1878.67     40.24 o 
   3   3   7        3.47       -0.72     11.49 o 
   4   3   7      834.99      702.15     33.51 o 
   5   3   7      547.60      532.18     32.29 o 
   6   3   7      463.15      325.87     50.35 o 
   7   3   7        2.96       -1.75     32.68 o 
   8   3   7       35.62      -14.76     31.34 o 
   9   3   7       27.31       74.41     40.98 o 
  10   3   7       66.92       80.81     42.39 o 
  11   3   7      231.03      336.42     66.39 o 
 -16   4   7       13.30       31.38     38.82 o 
 -15   4   7      194.89      268.37     52.99 o 
 -14   4   7      520.61      445.48     58.90 o 
 -13   4   7       89.77       54.21     24.97 o 
 -12   4   7     1474.65     1452.34    138.24 o 
 -11   4   7     3164.87     3119.22     63.39 o 
 -10   4   7     3502.42     3505.21     64.76 o 
  -9   4   7       14.39        5.69     13.07 o 
  -8   4   7      719.80      706.05     26.53 o 
  -7   4   7      331.75      325.46     18.95 o 
  -6   4   7      219.38      285.57     17.01 o 
  -5   4   7      601.07      533.49     27.40 o 
  -4   4   7     4144.08     4175.82     74.31 o 
  -3   4   7     4922.99     4893.87     66.08 o 
  -2   4   7     3207.14     3179.51     49.35 o 
  -1   4   7     9620.35     9500.69    142.98 o 
   0   4   7      603.08      598.48     27.04 o 
   1   4   7      394.57      359.59     17.95 o 
   2   4   7       99.29       99.43     16.66 o 
   3   4   7      370.16      340.75     24.71 o 
   4   4   7       44.83       44.67     15.79 o 
   5   4   7      101.33       66.58     35.32 o 
   6   4   7      780.01     1010.38     78.86 o 
   7   4   7      607.46      751.64     71.73 o 
   8   4   7      267.36      293.17     56.18 o 
   9   4   7      316.58      334.43     59.07 o 
  10   4   7      220.95      263.67     56.64 o 
 -16   5   7      156.93      148.97     48.62 o 
 -15   5   7      464.85      545.18     66.34 o 
 -14   5   7      366.83      430.04     41.46 o 
 -13   5   7        3.92        1.25     19.91 o 
 -12   5   7       19.24       42.19     22.40 o 
 -11   5   7      148.96      111.66     25.77 o 
 -10   5   7      345.17      363.43     33.19 o 
  -9   5   7     2221.33     2288.56     48.44 o 
  -8   5   7     1293.76     1216.63     48.06 o 
  -7   5   7       41.50       47.62     11.02 o 
  -6   5   7     2121.17     1969.39     47.46 o 
  -5   5   7     2147.56     2008.67     40.77 o 
  -4   5   7    15770.43    16964.88    200.21 o 
  -3   5   7     7956.22     8534.78     99.97 o 
  -2   5   7     1519.22     1627.62     35.68 o 
  -1   5   7     1712.49     1896.80     54.56 o 
   0   5   7      107.43      120.17     12.98 o 
   1   5   7     1782.95     1971.96     39.44 o 
   2   5   7     1673.83     1624.12     36.67 o 
   3   5   7     2632.32     2662.37    106.45 o 
   4   5   7     2358.52     2384.28    105.67 o 
   5   5   7      835.59      925.75     73.93 o 
   6   5   7      194.85      272.54     51.87 o 
   7   5   7        9.32      -23.13     31.83 o 
   8   5   7      190.48      251.55     53.02 o 
   9   5   7        0.31      -25.47     36.92 o 
  10   5   7        1.92      -47.51     33.94 o 
 -16   6   7       15.91       88.65     45.57 o 
 -15   6   7        0.00       28.06     26.98 o 
 -14   6   7      329.25      366.49     40.39 o 
 -13   6   7      143.07       96.98     37.69 o 
 -12   6   7      128.58      157.75     28.76 o 
 -11   6   7      554.58      527.48     39.66 o 
 -10   6   7     1989.38     1951.89     80.64 o 
  -9   6   7     1533.39     1657.28     58.20 o 
  -8   6   7       93.82      108.59     14.03 o 
  -7   6   7      835.46      833.53     27.73 o 
  -6   6   7      429.91      434.18     21.62 o 
  -5   6   7     4831.35     5144.93     73.07 o 
  -4   6   7      747.19      769.02     29.43 o 
  -3   6   7      504.94      562.07     38.14 o 
  -2   6   7     5507.86     6065.54     79.83 o 
  -1   6   7     6301.51     6801.25    131.77 o 
   0   6   7      110.70       96.39     13.32 o 
   1   6   7      892.61      807.19     26.53 o 
   2   6   7      525.45      508.82     31.66 o 
   3   6   7      802.25      776.33     68.24 o 
   4   6   7        8.95       26.42     33.52 o 
   5   6   7        0.09      -19.28     28.58 o 
   6   6   7        2.03      -21.08     33.38 o 
   7   6   7        1.06        2.90     36.17 o 
   8   6   7      532.61      657.73     77.43 o 
   9   6   7      153.65       73.67     44.00 o 
 -16   7   7      297.23      313.25     44.01 o 
 -15   7   7      402.17      395.36     43.41 o 
 -14   7   7      619.04      718.23     51.83 o 
 -13   7   7      143.88      134.32     50.58 o 
 -12   7   7      276.32      269.66     36.57 o 
 -11   7   7      898.26      847.60     47.48 o 
 -10   7   7      453.44      443.95     81.31 o 
  -9   7   7      694.31      717.39     42.15 o 
  -8   7   7      348.30      350.40     32.06 o 
  -7   7   7       24.94       33.35     11.70 o 
  -6   7   7     2934.50     2758.42     51.40 o 
  -5   7   7     1029.39      877.22     29.05 o 
  -4   7   7       92.12      125.63     14.48 o 
  -3   7   7     1088.19      966.57     29.89 o 
  -2   7   7      477.13      437.43     21.92 o 
  -1   7   7     1879.73     1923.44     56.57 o 
   0   7   7      379.24      411.46     29.83 o 
   1   7   7      409.89      263.71     58.53 o 
   2   7   7       29.68       57.47     19.22 o 
   3   7   7      387.68      411.27     54.34 o 
   4   7   7       55.84       44.76     39.03 o 
   5   7   7        9.55       30.93     38.21 o 
   6   7   7      176.88      189.72     49.16 o 
   7   7   7      943.47     1029.79     86.63 o 
   8   7   7      175.08      190.17     55.81 o 
 -16   8   7       47.23       56.77     30.57 o 
 -15   8   7        1.49       19.37     29.15 o 
 -14   8   7       64.98       65.87     30.94 o 
 -13   8   7      302.39      323.45     38.13 o 
 -12   8   7       61.35       81.44     26.04 o 
 -11   8   7       11.87      -27.96     18.64 o 
 -10   8   7     1324.00     1343.52     79.28 o 
  -9   8   7     2099.48     2187.95     69.46 o 
  -8   8   7     1269.50     1273.06     53.05 o 
  -7   8   7     1952.98     2014.37    104.40 o 
  -6   8   7     1530.68     1623.38     40.46 o 
  -5   8   7     2555.73     2548.01     55.45 o 
  -4   8   7      170.08      160.51     16.61 o 
  -3   8   7       27.74       75.98     14.47 o 
  -2   8   7       36.12       58.35     13.47 o 
  -1   8   7       13.48        4.02     42.34 o 
   0   8   7       46.64       22.65     18.29 o 
   1   8   7      657.48      707.98     39.95 o 
   2   8   7      904.41      838.24     67.94 o 
   3   8   7      115.09      130.02     26.16 o 
   4   8   7      601.77      713.02     73.71 o 
   5   8   7      381.89      554.00     68.12 o 
   6   8   7       16.41        8.54     41.03 o 
   7   8   7        5.24       23.58     40.75 o 
   8   8   7        1.13       61.81     46.91 o 
 -15   9   7        0.28      -36.20     24.13 o 
 -14   9   7      325.18      312.72     52.82 o 
 -13   9   7      629.74      688.66     50.53 o 
 -12   9   7      235.93      259.69     34.79 o 
 -11   9   7       51.94       37.12     23.71 o 
 -10   9   7      268.37      300.66     34.43 o 
  -9   9   7      861.75      720.62     44.32 o 
  -8   9   7     1288.50     1231.29     53.72 o 
  -7   9   7        6.67       23.81     19.88 o 
  -6   9   7      914.38      954.84     44.06 o 
  -5   9   7     1875.23     1774.77     43.46 o 
  -4   9   7     1416.82     1300.05     38.03 o 
  -3   9   7      276.19      249.93     20.42 o 
  -2   9   7     1111.02     1039.81     45.72 o 
  -1   9   7      963.88     1067.90     46.74 o 
   0   9   7     1809.53     1959.10     63.74 o 
   1   9   7     1002.63     1081.06     50.38 o 
   2   9   7        5.99       -8.31     19.13 o 
   3   9   7       24.12       76.48     41.91 o 
   4   9   7       54.22       52.66     42.98 o 
   5   9   7      523.01      446.04     65.16 o 
   6   9   7      201.58      115.30     50.11 o 
   7   9   7      177.57      188.08     60.13 o 
 -15  10   7      342.88      397.01     55.92 o 
 -14  10   7      140.54      182.19     36.27 o 
 -13  10   7      140.73      215.12     34.90 o 
 -12  10   7       17.03       28.99     24.24 o 
 -11  10   7      111.27      127.30     31.39 o 
 -10  10   7        0.13       -1.14     20.12 o 
  -9  10   7      432.11      468.75     87.43 o 
  -8  10   7      595.93      657.94    142.45 o 
  -7  10   7     1765.59     1783.03     63.58 o 
  -6  10   7      558.65      489.33     36.51 o 
  -5  10   7      613.64      634.88     38.44 o 
  -4  10   7      220.26      211.10     20.78 o 
  -3  10   7      825.62      715.60     40.30 o 
  -2  10   7       33.87       27.67     20.44 o 
  -1  10   7      163.34      170.86     27.47 o 
   0  10   7        0.43       -8.93     19.34 o 
   1  10   7      125.79      125.07     26.99 o 
   2  10   7      361.02      393.22     37.12 o 
   3  10   7      329.26      439.53     61.79 o 
   4  10   7      758.45      723.79     77.61 o 
   5  10   7      249.71      283.90     60.41 o 
   6  10   7      200.78      271.44     62.10 o 
 -15  11   7       11.06       36.43     30.65 o 
 -14  11   7       66.04       22.76     27.46 o 
 -13  11   7      173.28      226.27     37.60 o 
 -12  11   7      600.43      494.13     47.40 o 
 -11  11   7      462.08      499.18     70.16 o 
 -10  11   7      820.18      868.49     52.02 o 
  -9  11   7      538.42      620.45     45.76 o 
  -8  11   7      333.22      339.12     62.91 o 
  -7  11   7      168.02      138.25     28.21 o 
  -6  11   7       24.27      -21.51     24.89 o 
  -5  11   7       24.39       13.38     32.68 o 
  -4  11   7      209.85      112.53     38.05 o 
  -3  11   7      307.92      307.44     50.06 o 
  -2  11   7      213.95      237.35     29.73 o 
  -1  11   7       87.70      123.62     24.76 o 
   0  11   7      674.54      794.11     46.81 o 
   1  11   7      915.69     1048.93     69.02 o 
   2  11   7      150.19      153.16     30.82 o 
   3  11   7      224.73      242.70     57.10 o 
   4  11   7        8.23       10.20     38.32 o 
   5  11   7       21.81      -33.18     41.42 o 
 -14  12   7      206.72      240.47     40.45 o 
 -13  12   7      280.59      269.01     39.90 o 
 -12  12   7      535.56      623.08     50.35 o 
 -11  12   7       66.88       49.68     31.05 o 
 -10  12   7      250.86      280.93     65.68 o 
  -9  12   7      268.29      206.10     32.26 o 
  -8  12   7       49.74       48.66     30.34 o 
  -7  12   7        1.57        5.49     20.54 o 
  -6  12   7       27.04       10.61     34.06 o 
  -5  12   7      660.97      665.65     66.41 o 
  -4  12   7     1144.19     1083.37     80.37 o 
  -3  12   7       93.56      115.50     38.84 o 
  -2  12   7      249.02      309.85     34.34 o 
  -1  12   7      185.44      203.96     86.09 o 
   0  12   7        4.21       -1.72     24.46 o 
   1  12   7       13.51       41.19     25.43 o 
   2  12   7       74.01       70.49     27.86 o 
   3  12   7      176.34      194.03     54.14 o 
   4  12   7        0.27      -34.94     40.87 o 
 -13  13   7       27.30       13.68     43.57 o 
 -12  13   7        8.66       -3.52     26.72 o 
 -11  13   7       40.52       74.45     66.31 o 
 -10  13   7      156.66      193.12     33.34 o 
  -9  13   7      362.73      443.59     41.92 o 
  -8  13   7      817.45      826.98     78.94 o 
  -7  13   7      719.24      714.25     73.27 o 
  -6  13   7      404.03      410.04     59.74 o 
  -5  13   7       14.62       43.29     37.66 o 
  -4  13   7      494.23      405.28     58.30 o 
  -3  13   7      185.57      111.58     42.17 o 
  -2  13   7       41.01       22.14     32.83 o 
  -1  13   7      117.83      132.75     29.49 o 
   0  13   7       94.50       71.64     27.58 o 
   1  13   7      461.56      537.66     47.33 o 
   2  13   7      245.78      251.97     58.23 o 
 -12  14   7      485.30      527.77     50.23 o 
 -11  14   7      100.90       61.53     28.96 o 
 -10  14   7      324.73      357.05     49.21 o 
  -9  14   7        2.61      -52.86     35.24 o 
  -8  14   7      112.26      217.97     54.73 o 
  -7  14   7       10.75      -20.14     36.02 o 
  -6  14   7        7.61        2.27     34.99 o 
  -5  14   7       41.26       25.13     38.03 o 
  -4  14   7      251.91      225.60     52.58 o 
  -3  14   7      268.08      312.52     56.49 o 
  -2  14   7      356.80      408.93     62.21 o 
  -1  14   7      148.83       88.38     41.16 o 
   0  14   7      147.94      117.00     35.34 o 
   1  14   7        5.95      -17.24     25.44 o 
 -10  15   7       45.07      -14.74     37.30 o 
  -9  15   7       66.50       11.72     42.48 o 
  -8  15   7      172.43      143.46     49.31 o 
  -7  15   7      150.83      226.14     54.82 o 
  -6  15   7      222.88      252.61     55.90 o 
  -5  15   7      209.43      231.86     55.57 o 
  -4  15   7       24.42      -16.92     37.95 o 
  -3  15   7       31.58       11.04     38.10 o 
  -2  15   7       22.35       -2.82     39.82 o 
  -1 -15   8       62.41       68.80     42.15 o 
   0 -15   8      161.23      129.61     47.94 o 
   1 -15   8      155.42      229.72     50.51 o 
   2 -15   8      321.81      442.10     66.82 o 
   3 -15   8       58.30      105.88     48.32 o 
   4 -15   8       20.03      -44.42     37.74 o 
   5 -15   8       27.39       23.97     44.49 o 
   6 -15   8       45.21       56.03     44.61 o 
  -4 -14   8      214.13      194.94     49.45 o 
  -1 -14   8        1.88       -7.60     32.64 o 
   0 -14   8      127.65       48.65     37.88 o 
   1 -14   8      139.11      131.12     43.18 o 
   2 -14   8      327.92      302.47     55.47 o 
   3 -14   8      331.12      369.81     60.12 o 
   4 -14   8      326.47      301.06     53.45 o 
   5 -14   8       61.33       44.91     38.65 o 
   6 -14   8      132.18      143.40     40.91 o 
   7 -14   8      152.78      209.53     46.73 o 
   8 -14   8        7.38       85.86     41.67 o 
  -6 -13   8       48.17       59.25     42.08 o 
  -5 -13   8        2.97       -7.59     31.68 o 
  -4 -13   8        5.13      -37.84     26.01 o 
  -3 -13   8      247.96      247.13     47.54 o 
   0 -13   8      971.33      898.36     72.43 o 
   1 -13   8     1343.56     1178.65     79.93 o 
   2 -13   8     1596.25     1497.96     91.57 o 
   3 -13   8      181.17      298.31     53.12 o 
   4 -13   8      193.86      168.52     28.41 o 
   5 -13   8      151.85      162.41     29.99 o 
   6 -13   8        8.38        6.13     22.54 o 
   7 -13   8       82.24       75.47     35.74 o 
   8 -13   8      101.09      127.64     41.42 o 
   9 -13   8      178.30      254.69     54.65 o 
  -7 -12   8        0.40       -9.72     33.84 o 
  -6 -12   8       78.93      101.27     40.78 o 
  -5 -12   8       73.48       65.63     36.80 o 
  -4 -12   8     1213.72     1044.73     76.11 o 
  -3 -12   8      590.53      635.28     63.05 o 
  -2 -12   8     1355.90     1335.11     80.54 o 
   0 -12   8      191.91      232.27     44.90 o 
   1 -12   8      485.13      496.38     57.84 o 
   2 -12   8       42.05       53.60     35.65 o 
   3 -12   8     1076.70      957.25     51.42 o 
   4 -12   8      352.59      346.56     33.86 o 
   5 -12   8       10.39      -19.53     41.80 o 
   6 -12   8      626.70      640.06     45.80 o 
   7 -12   8      903.33      902.52     74.44 o 
   8 -12   8      309.61      272.99     49.78 o 
   9 -12   8       57.44       60.11     36.12 o 
  10 -12   8       49.40      147.55     48.74 o 
  -8 -11   8      219.72      235.38     54.44 o 
  -7 -11   8      320.38      344.89     54.90 o 
  -6 -11   8      401.85      375.28     54.93 o 
  -5 -11   8      504.08      527.11     59.55 o 
  -4 -11   8      170.05      118.80     36.94 o 
  -3 -11   8       55.98       44.55     30.35 o 
  -2 -11   8      422.65      365.23     44.57 o 
  -1 -11   8      148.10      153.65     33.71 o 
   0 -11   8      252.90      268.39     36.84 o 
   1 -11   8      376.09      385.32     48.85 o 
   2 -11   8     2137.34     2233.63    185.90 o 
   3 -11   8      856.46      907.81     46.41 o 
   4 -11   8     1711.90     1691.10     80.12 o 
   5 -11   8      506.21      504.37     38.70 o 
   6 -11   8      853.12      777.21     47.69 o 
   7 -11   8      713.89      718.61     69.68 o 
   8 -11   8       52.53       40.97     31.52 o 
   9 -11   8        0.62       -9.44     28.27 o 
  10 -11   8        0.73        8.15     34.70 o 
  -9 -10   8      200.72      142.00     47.32 o 
  -8 -10   8      155.55      142.76     43.21 o 
  -7 -10   8        1.38       19.94     32.31 o 
  -6 -10   8       17.54       15.97     28.96 o 
  -5 -10   8       22.07       51.12     31.39 o 
  -4 -10   8      116.48       86.34     31.40 o 
  -3 -10   8      272.34      305.99     43.40 o 
  -2 -10   8      139.17      149.58     33.17 o 
  -1 -10   8      351.02      431.52     42.63 o 
   0 -10   8      391.47      446.97     29.40 o 
   1 -10   8      847.66      877.06     32.15 o 
   2 -10   8       61.14      116.98     22.16 o 
   3 -10   8      744.87      605.34     37.76 o 
   4 -10   8        3.79        1.63     17.15 o 
   5 -10   8      608.50      580.88     39.15 o 
   6 -10   8      642.22      589.64     41.73 o 
   7 -10   8      358.60      352.41     52.55 o 
   8 -10   8      152.01      126.45     42.03 o 
   9 -10   8      105.56      178.58     47.25 o 
  10 -10   8      231.61      214.13     49.37 o 
  11 -10   8      145.65      161.93     48.80 o 
 -10  -9   8        0.00      -28.40     32.25 o 
  -9  -9   8        0.39      -23.01     27.55 o 
  -8  -9   8      332.56      269.25     49.92 o 
  -7  -9   8      721.38      662.42     66.01 o 
  -6  -9   8     1324.97     1412.12     84.50 o 
  -5  -9   8     3530.11     3585.95    130.80 o 
  -4  -9   8      184.22      215.45     37.13 o 
  -3  -9   8      548.39      601.99     49.75 o 
  -2  -9   8      417.40      313.34     36.79 o 
  -1  -9   8      289.86      243.87     29.04 o 
   0  -9   8       81.59       85.80     25.40 o 
   1  -9   8       25.46       -2.10     10.27 o 
   2  -9   8      999.74      921.71     64.09 o 
   3  -9   8      126.16      114.83     21.02 o 
   4  -9   8      841.62      852.99     41.38 o 
   5  -9   8      620.96      583.04     46.18 o 
   6  -9   8      659.90      607.23     59.81 o 
   7  -9   8       76.96       97.81     34.73 o 
   8  -9   8       90.02      103.99     37.27 o 
   9  -9   8       35.83      -17.43     25.65 o 
  10  -9   8       89.40      114.07     41.47 o 
  11  -9   8       26.68       15.79     36.82 o 
 -11  -8   8      123.68       90.55     41.95 o 
 -10  -8   8      146.73      213.36     48.40 o 
  -9  -8   8      317.77      467.45     61.50 o 
  -8  -8   8      593.11      515.33     59.69 o 
  -7  -8   8      130.10      102.19     34.93 o 
  -6  -8   8      694.68      830.30     63.27 o 
  -5  -8   8       17.00       48.65     27.49 o 
  -4  -8   8       10.43       19.11     22.82 o 
  -3  -8   8      872.66      867.56     42.23 o 
  -2  -8   8     1180.58     1309.18     46.14 o 
  -1  -8   8     1897.08     2217.26     79.71 o 
   0  -8   8     1366.38     1455.42     45.82 o 
   1  -8   8     3802.63     3987.73    141.89 o 
   2  -8   8     2054.59     1913.52     43.05 o 
   3  -8   8     2214.55     2042.53     57.91 o 
   4  -8   8     1969.62     1900.03     57.05 o 
   5  -8   8      344.43      388.06     57.79 o 
   6  -8   8       12.99      -12.69     22.22 o 
   7  -8   8      387.07      303.83     49.65 o 
   8  -8   8      792.91      842.94     72.72 o 
   9  -8   8      143.57      121.59     41.31 o 
  10  -8   8      182.90      210.96     49.48 o 
  11  -8   8      472.28      375.27     61.78 o 
  12  -8   8       89.24       73.75     47.41 o 
 -12  -7   8       92.77       81.92     39.72 o 
 -11  -7   8      115.39      144.64     43.97 o 
 -10  -7   8       21.63       33.99     31.82 o 
  -9  -7   8        0.17      -33.51     22.34 o 
  -8  -7   8      136.85      194.33     43.22 o 
  -7  -7   8      887.42      922.12     68.75 o 
  -6  -7   8      112.56      120.88     32.71 o 
  -5  -7   8     3012.68     3193.49    113.79 o 
  -4  -7   8     6333.13     6572.11    108.38 o 
  -3  -7   8     3373.05     3399.98     71.20 o 
  -2  -7   8     1860.56     1987.60     82.41 o 
  -1  -7   8     1133.43     1073.96     38.70 o 
   0  -7   8      302.37      257.20     21.04 o 
   1  -7   8     1469.63     1423.58     44.29 o 
   2  -7   8      424.46      393.76     20.23 o 
   3  -7   8      342.47      340.93     19.80 o 
   4  -7   8     2016.41     1916.21     55.01 o 
   5  -7   8      502.70      509.64     32.89 o 
   6  -7   8      281.19      363.76     46.23 o 
   7  -7   8     1112.06     1129.41     75.70 o 
   8  -7   8      533.90      541.55     60.48 o 
   9  -7   8     1627.13     1529.08     93.43 o 
  10  -7   8      254.78      322.70     55.03 o 
  11  -7   8      150.29      224.94     54.75 o 
  12  -7   8       10.96       10.44     37.71 o 
 -13  -6   8        7.91       45.55     36.97 o 
 -12  -6   8        0.99       -7.83     27.60 o 
 -11  -6   8      201.78      191.78     45.29 o 
 -10  -6   8       40.44       19.15     28.07 o 
  -9  -6   8      223.02      203.94     41.82 o 
  -8  -6   8       58.17       88.27     32.56 o 
  -7  -6   8      562.72      619.28     56.57 o 
  -6  -6   8     2607.79     2558.44    101.38 o 
  -5  -6   8     2877.68     2851.14     64.08 o 
  -4  -6   8     2533.18     2866.10     63.32 o 
  -3  -6   8      380.65      433.37     26.20 o 
  -2  -6   8      173.18      147.97     17.32 o 
  -1  -6   8       40.76       34.30     12.14 o 
   0  -6   8      814.07      855.28     33.60 o 
   1  -6   8      361.28      417.95     24.78 o 
   2  -6   8     2224.98     1937.42     57.19 o 
   3  -6   8      872.49      790.38     26.88 o 
   4  -6   8     2501.51     2442.00     47.45 o 
   5  -6   8     3126.66     3108.67     70.61 o 
   6  -6   8     1029.77     1050.68     69.50 o 
   7  -6   8      486.34      370.08     50.21 o 
   8  -6   8       50.65       27.82     31.74 o 
   9  -6   8      135.37      220.53     45.45 o 
  10  -6   8      218.98      239.66     52.09 o 
  11  -6   8      137.61       98.01     42.45 o 
  12  -6   8      237.30      220.63     56.80 o 
 -13  -5   8      254.50      390.20     59.96 o 
 -12  -5   8      315.08      422.42     59.94 o 
 -11  -5   8      397.61      407.69     55.73 o 
 -10  -5   8      150.73      146.38     38.69 o 
  -9  -5   8     1275.49     1246.66     77.35 o 
  -8  -5   8       18.97        1.89     19.81 o 
  -7  -5   8      124.15      119.74     20.25 o 
  -6  -5   8      557.12      479.91     28.61 o 
  -5  -5   8      686.20      730.12     35.00 o 
  -4  -5   8      444.31      468.11     25.67 o 
  -3  -5   8      154.38      152.82     18.82 o 
  -2  -5   8     9228.02     9307.35    135.29 o 
  -1  -5   8    10980.81    11174.52    154.97 o 
   0  -5   8     2970.68     2775.84     60.35 o 
   1  -5   8      891.39      888.31     33.37 o 
   2  -5   8       17.51       19.03      8.93 o 
   3  -5   8     6970.48     7223.89     92.06 o 
   4  -5   8     2352.02     2496.68     46.59 o 
   5  -5   8        0.25        2.32     14.70 o 
   6  -5   8      644.85      664.89     34.51 o 
   7  -5   8     1775.84     1878.36     91.94 o 
   8  -5   8     1003.04      925.60     70.18 o 
   9  -5   8      929.33     1058.64     79.33 o 
  10  -5   8      114.69      160.08     45.55 o 
  11  -5   8      363.70      373.14     57.67 o 
  12  -5   8      134.53      116.70     47.56 o 
 -14  -4   8       74.41       66.34     37.03 o 
 -12  -4   8      245.26      238.39     45.72 o 
 -11  -4   8       20.27      -26.19     21.16 o 
 -10  -4   8      408.46      439.39     51.81 o 
  -9  -4   8      138.88      157.82     35.92 o 
  -8  -4   8      180.61      194.80     23.60 o 
  -7  -4   8     1663.70     1780.32     51.89 o 
  -6  -4   8     1138.04     1068.19     38.43 o 
  -5  -4   8     1234.27     1049.15     36.56 o 
  -4  -4   8      461.84      595.16     27.55 o 
  -3  -4   8     4214.67     4166.68     76.81 o 
  -2  -4   8     1522.16     1488.52     42.37 o 
  -1  -4   8       28.94       32.35     11.27 o 
   0  -4   8     2613.95     2803.17     60.01 o 
   1  -4   8       65.98       92.19     14.22 o 
   2  -4   8      384.93      444.40     30.98 o 
   3  -4   8       28.53       33.16      9.56 o 
   4  -4   8        2.81        1.52      8.45 o 
   5  -4   8      983.90      968.39     39.62 o 
   6  -4   8     1288.00     1376.03     50.33 o 
   7  -4   8      446.90      447.51     31.69 o 
   8  -4   8       30.57       80.18     32.54 o 
   9  -4   8      173.65      160.53     41.45 o 
  10  -4   8       13.10        8.72     30.38 o 
  11  -4   8       78.43       58.29     39.83 o 
  12  -4   8       20.17      -24.22     31.80 o 
 -14  -3   8        0.03       -0.07     30.38 o 
 -13  -3   8      121.07       92.82     36.26 o 
 -12  -3   8     1065.07     1033.56     77.54 o 
 -11  -3   8     1155.53     1115.68     76.29 o 
 -10  -3   8      659.36      611.74     40.91 o 
  -9  -3   8     2464.10     2498.03     85.69 o 
  -8  -3   8     5284.98     5202.46     97.45 o 
  -7  -3   8     1013.72      965.54     71.40 o 
  -6  -3   8      794.82      860.26     34.55 o 
  -5  -3   8      197.15      180.67     35.80 o 
  -4  -3   8     2597.98     2983.74     62.52 o 
  -3  -3   8       66.45      121.61     18.84 o 
  -2  -3   8       30.66        9.02     11.95 o 
  -1  -3   8     3269.51     3054.47     61.99 o 
   0  -3   8      899.87      831.16     31.57 o 
   1  -3   8      284.64      240.77     40.30 o 
   2  -3   8     2126.44     1934.45     48.35 o 
   3  -3   8      709.20      747.29     21.62 o 
   4  -3   8      625.40      635.02     31.43 o 
   5  -3   8      382.73      367.98     63.88 o 
   6  -3   8      277.56      298.83     67.70 o 
   7  -3   8        0.36       -7.22     16.19 o 
   8  -3   8       51.56       47.45     20.25 o 
   9  -3   8      829.25     1029.86     74.91 o 
  10  -3   8       29.18       15.58     32.48 o 
  11  -3   8       68.97       39.32     36.00 o 
  12  -3   8      159.68      139.65     47.34 o 
 -15  -2   8      110.93       23.82     33.92 o 
 -14  -2   8      251.83      233.42     47.96 o 
 -13  -2   8      433.14      475.54     57.17 o 
 -12  -2   8      699.43      686.15     64.57 o 
 -11  -2   8      393.23      397.89     34.04 o 
 -10  -2   8        8.37       -8.94     14.19 o 
  -9  -2   8      319.14      299.39     27.02 o 
  -8  -2   8      213.22      251.13     53.95 o 
  -7  -2   8     5375.34     5844.23    137.37 o 
  -6  -2   8     2066.40     2285.29     55.60 o 
  -5  -2   8      241.08      308.80     21.76 o 
  -4  -2   8     2290.30     1949.96     54.54 o 
  -3  -2   8     6998.64     6408.13     99.58 o 
  -2  -2   8     1687.44     1833.87     45.46 o 
  -1  -2   8     4995.25     5121.12    110.24 o 
   0  -2   8      383.13      419.60     23.20 o 
   1  -2   8        4.84       17.56      6.16 o 
   2  -2   8        1.43       -2.81      9.70 o 
   3  -2   8     1411.37     1324.85     72.76 o 
   4  -2   8     2015.75     2121.26     85.16 o 
   5  -2   8     1100.17     1159.45     44.09 o 
   6  -2   8     2013.92     2145.22    159.42 o 
   7  -2   8       12.25       10.42     16.16 o 
   8  -2   8      220.40      251.65     28.27 o 
   9  -2   8      731.29      778.39     45.41 o 
  10  -2   8       53.54       21.76     33.15 o 
  11  -2   8      125.58      125.50     41.72 o 
  12  -2   8        4.58       48.17     37.28 o 
 -15  -1   8       52.66       -4.93     31.33 o 
 -14  -1   8      153.63      138.75     39.79 o 
 -13  -1   8      650.38      559.82     58.28 o 
 -12  -1   8        9.85       20.70     20.55 o 
 -11  -1   8      880.67      836.45     44.20 o 
 -10  -1   8     1039.40      992.93     44.18 o 
  -9  -1   8     2551.62     2485.10     65.52 o 
  -8  -1   8     1339.80     1325.17     62.74 o 
  -7  -1   8     4620.03     4440.63     97.23 o 
  -6  -1   8      980.94      994.19     36.44 o 
  -5  -1   8     3605.18     3774.30    102.33 o 
  -4  -1   8     3343.51     3768.79     70.06 o 
  -3  -1   8      862.98      859.05     30.73 o 
  -2  -1   8     3111.89     2919.62     98.41 o 
  -1  -1   8      194.61      234.80     17.80 o 
   0  -1   8      555.08      739.04     29.50 o 
   1  -1   8     8399.25     8782.21    127.96 o 
   2  -1   8     6297.70     6244.02    102.82 o 
   3  -1   8     1346.44     1090.69     52.49 o 
   4  -1   8     2405.98     2204.46     58.14 o 
   5  -1   8      805.58      625.46     40.30 o 
   6  -1   8       18.24      -14.19     22.96 o 
   7  -1   8      124.83      116.49     22.96 o 
   8  -1   8        2.52        0.52     19.33 o 
   9  -1   8       77.52       78.81     23.35 o 
  10  -1   8      186.55      163.49     34.82 o 
  11  -1   8      280.81      339.08     54.09 o 
 -15   0   8       29.34       35.27     34.71 o 
 -14   0   8       92.44      126.10     27.63 o 
 -13   0   8      522.60      566.97     41.04 o 
 -12   0   8     1163.08     1227.19     52.59 o 
 -11   0   8     1788.28     1787.14     82.77 o 
 -10   0   8      658.85      702.34     38.48 o 
  -9   0   8     1128.13     1160.33     44.95 o 
  -8   0   8     5094.61     5000.44    164.41 o 
  -7   0   8       84.35      112.19     23.05 o 
  -6   0   8        2.00        8.21     15.65 o 
  -5   0   8     4758.50     4549.95     80.38 o 
  -4   0   8     3271.21     3103.20     62.14 o 
  -3   0   8     7333.85     6833.70    103.23 o 
  -2   0   8     1815.97     1794.22     44.07 o 
  -1   0   8    13767.57    13484.10    247.45 o 
   0   0   8     3449.18     3401.35     91.14 o 
   1   0   8      133.09      176.21     17.58 o 
   2   0   8      902.71      897.84     35.19 o 
   3   0   8      593.72      540.25     28.90 o 
   4   0   8        4.18        1.90     12.38 o 
   5   0   8      152.85      165.15     32.92 o 
   6   0   8       50.84       64.63     34.62 o 
   7   0   8      968.04     1009.05     46.34 o 
   8   0   8      597.73      615.40     49.84 o 
   9   0   8      747.68      618.71     43.23 o 
  10   0   8      492.93      421.19     57.36 o 
  11   0   8      170.11      232.04     50.29 o 
 -15   1   8      429.57      532.54     63.94 o 
 -14   1   8      562.78      559.43     42.30 o 
 -13   1   8      341.04      429.08     39.44 o 
 -12   1   8     1008.58     1010.88     47.38 o 
 -11   1   8        2.00      -14.05     15.57 o 
 -10   1   8       94.39       99.41     22.54 o 
  -9   1   8      254.78      310.91     39.74 o 
  -8   1   8      102.86      104.74     17.33 o 
  -7   1   8     1884.44     1880.84     60.05 o 
  -6   1   8     1314.88     1448.45     35.01 o 
  -5   1   8     7819.64     8532.18    100.57 o 
  -4   1   8     2057.70     2206.50     40.02 o 
  -3   1   8    16632.93    16209.20    160.73 o 
  -2   1   8    12954.78    12406.40    139.00 o 
  -1   1   8     4122.31     4552.24     57.80 o 
   0   1   8       23.46        0.26      8.86 o 
   1   1   8      456.27      425.36     25.44 o 
   2   1   8     2980.90     3049.03     66.10 o 
   3   1   8     3275.17     3018.86    123.46 o 
   4   1   8     2105.34     1986.07     93.04 o 
   5   1   8      671.81      583.62     61.74 o 
   6   1   8      868.27      827.39     50.41 o 
   7   1   8      794.77      742.28     52.75 o 
   8   1   8      628.79      672.79     42.45 o 
   9   1   8      108.47      161.06     45.57 o 
  10   1   8        1.52      -31.45     33.79 o 
  11   1   8       12.83       72.08     38.69 o 
 -16   2   8      155.33      109.92     45.76 o 
 -15   2   8      259.18      278.26     53.13 o 
 -14   2   8        4.88       12.78     31.38 o 
 -13   2   8       64.68       73.10     22.50 o 
 -12   2   8      190.97      182.91     26.98 o 
 -11   2   8       43.90       30.31     17.62 o 
 -10   2   8      548.24      568.47     91.39 o 
  -9   2   8     6984.14     7189.92    109.48 o 
  -8   2   8     1661.88     1707.90     41.18 o 
  -7   2   8     4968.46     5405.95    104.82 o 
  -6   2   8     6234.23     7010.89     89.35 o 
  -5   2   8      131.64      153.61     13.10 o 
  -4   2   8      132.71      117.86     13.40 o 
  -3   2   8      421.92      344.70     23.86 o 
  -2   2   8       14.22       -0.84      6.86 o 
  -1   2   8     3752.87     3533.43     84.45 o 
   0   2   8      995.91      913.79     30.03 o 
   1   2   8     2130.28     2151.59     63.11 o 
   2   2   8      294.48      278.36     14.49 o 
   3   2   8      269.59      229.81     21.65 o 
   4   2   8      433.45      514.69     91.67 o 
   5   2   8      282.05      286.59     54.04 o 
   6   2   8       27.68        8.40     17.21 o 
   7   2   8       82.71       42.10     30.00 o 
   8   2   8       85.77      160.66     44.32 o 
   9   2   8      956.72     1035.28     84.22 o 
  10   2   8      228.50      205.72     51.04 o 
  11   2   8      170.42      221.01     57.51 o 
 -16   3   8       22.37       43.11     43.82 o 
 -15   3   8      181.34      208.55     48.90 o 
 -14   3   8      516.07      533.55     63.26 o 
 -13   3   8      383.41      407.32     53.82 o 
 -12   3   8     1183.60     1090.12     49.13 o 
 -11   3   8     1411.91     1343.13     79.35 o 
 -10   3   8     1533.26     1485.34     53.93 o 
  -9   3   8      412.80      413.38     28.48 o 
  -8   3   8      974.68     1045.19     39.27 o 
  -7   3   8        0.56       11.02      8.99 o 
  -6   3   8     1417.46     1461.82     35.31 o 
  -5   3   8      898.47      913.94     27.09 o 
  -4   3   8     4739.58     4679.38     83.72 o 
  -3   3   8     3365.32     3375.07     51.93 o 
  -2   3   8     7919.14     7791.14     91.00 o 
  -1   3   8       32.35       46.66      9.49 o 
   0   3   8     2937.20     2809.61     45.13 o 
   1   3   8     1283.21     1430.33     37.00 o 
   2   3   8      986.94     1049.51     27.06 o 
   3   3   8       16.53       10.70     12.69 o 
   4   3   8       93.57       77.42     21.87 o 
   5   3   8      441.43      461.87     31.95 o 
   6   3   8      577.54      649.94     66.09 o 
   7   3   8       89.10       54.69     37.12 o 
   8   3   8      466.15      421.05     61.68 o 
   9   3   8        6.40        2.31     32.73 o 
  10   3   8      216.03      181.06     54.34 o 
 -16   4   8       92.16       87.24     46.40 o 
 -15   4   8      140.05      221.74     50.71 o 
 -14   4   8       56.16      117.91     42.13 o 
 -13   4   8       36.70       17.55     21.96 o 
 -12   4   8       18.74       54.96     23.18 o 
 -11   4   8      294.08      309.31     23.94 o 
 -10   4   8       41.13       63.07     21.56 o 
  -9   4   8      933.90      945.55     39.74 o 
  -8   4   8      642.42      677.88     26.75 o 
  -7   4   8       29.64        8.77      9.36 o 
  -6   4   8      227.07      202.24     15.89 o 
  -5   4   8     3288.72     2987.97     51.30 o 
  -4   4   8      647.68      688.76     25.25 o 
  -3   4   8     2409.49     2285.87     42.66 o 
  -2   4   8        3.49        7.08      9.02 o 
  -1   4   8      858.23      967.41     27.68 o 
   0   4   8     6414.52     6902.74    103.98 o 
   1   4   8     6124.29     5749.07     75.24 o 
   2   4   8     3394.08     3251.35     65.34 o 
   3   4   8     1774.20     1580.11     67.60 o 
   4   4   8     1046.25      992.09     41.48 o 
   5   4   8      187.13      116.50     37.90 o 
   6   4   8      518.31      568.35     62.99 o 
   7   4   8       75.15       55.60     38.86 o 
   8   4   8       13.83       60.93     40.13 o 
   9   4   8       16.68       69.46     41.37 o 
  10   4   8      138.57      104.82     49.09 o 
 -16   5   8       11.86       67.68     46.92 o 
 -15   5   8      277.26      296.83     57.85 o 
 -14   5   8      659.85      639.56     48.78 o 
 -13   5   8       61.50       58.21     39.89 o 
 -12   5   8      965.13      995.32     51.39 o 
 -11   5   8     1685.58     1602.63    107.96 o 
 -10   5   8     3995.55     3981.36    108.59 o 
  -9   5   8     1495.23     1398.96     38.71 o 
  -8   5   8       60.04       41.97     11.45 o 
  -7   5   8      160.99      151.60     15.40 o 
  -6   5   8      140.40      177.02     15.57 o 
  -5   5   8      666.52      527.66     23.45 o 
  -4   5   8      811.42      677.99     43.10 o 
  -3   5   8        5.05        5.05     10.47 o 
  -2   5   8     8948.38     9174.68    107.48 o 
  -1   5   8     1179.78     1241.03     31.81 o 
   0   5   8     2593.08     3055.49     51.85 o 
   1   5   8      270.15      366.80     21.08 o 
   2   5   8      784.35      839.74     28.55 o 
   3   5   8       96.93      103.37     35.38 o 
   4   5   8       70.11       54.40     36.49 o 
   5   5   8     1542.03     1775.37     98.72 o 
   6   5   8      177.69      277.56     51.46 o 
   7   5   8      651.28      738.72     77.45 o 
   8   5   8      497.30      481.37     67.45 o 
   9   5   8      284.51      280.11     58.63 o 
 -16   6   8      480.52      623.75     77.68 o 
 -15   6   8      435.60      512.44     47.65 o 
 -14   6   8      476.23      476.66     64.27 o 
 -13   6   8       68.33       83.61     46.78 o 
 -12   6   8      526.23      533.18     41.95 o 
 -11   6   8      135.40      134.81     50.74 o 
 -10   6   8      247.90      311.47     31.78 o 
  -9   6   8      127.70      146.98     17.06 o 
  -8   6   8     1412.74     1582.39     44.92 o 
  -7   6   8     1042.77     1022.11     32.36 o 
  -6   6   8     3027.58     2875.42     91.05 o 
  -5   6   8     2997.15     3067.99     54.92 o 
  -4   6   8     3793.28     3819.09     61.94 o 
  -3   6   8     2708.65     2427.84     46.95 o 
  -2   6   8     1213.75     1024.50     35.99 o 
  -1   6   8      126.10      188.16     16.05 o 
   0   6   8      119.23      106.82     13.99 o 
   1   6   8      590.38      491.56     31.29 o 
   2   6   8      775.31      732.36     36.58 o 
   3   6   8      479.08      347.37     51.36 o 
   4   6   8     1006.98      943.35     74.69 o 
   5   6   8     1098.78     1099.51     84.44 o 
   6   6   8     1764.53     1942.79    109.91 o 
   7   6   8      315.19      427.12     65.04 o 
   8   6   8      140.05      145.78     48.56 o 
 -16   7   8       12.16       -1.20     28.36 o 
 -15   7   8        0.34       -8.08     24.55 o 
 -14   7   8        0.05      -28.38     25.70 o 
 -13   7   8      503.92      469.56     42.89 o 
 -12   7   8      333.64      362.20     37.52 o 
 -11   7   8       36.18       38.87     22.10 o 
 -10   7   8     1403.15     1409.74     57.45 o 
  -9   7   8     1213.12     1080.57     80.87 o 
  -8   7   8     3051.85     2958.86     78.12 o 
  -7   7   8     1376.20     1299.95     36.84 o 
  -6   7   8     3025.45     3037.77     94.08 o 
  -5   7   8     2707.81     2894.91     54.46 o 
  -4   7   8      497.09      461.83     36.47 o 
  -3   7   8      250.08      175.56     16.89 o 
  -2   7   8      943.80      898.65     30.00 o 
  -1   7   8      193.32      158.63     17.83 o 
   0   7   8     1109.11     1390.03     48.65 o 
   1   7   8      880.17      942.90     42.13 o 
   2   7   8      489.08      609.13     37.01 o 
   3   7   8      634.17      594.32     63.50 o 
   4   7   8      684.11      736.27     72.72 o 
   5   7   8      901.66      844.86     79.77 o 
   6   7   8      175.51      218.23     51.30 o 
   7   7   8        3.71       11.38     37.50 o 
   8   7   8       66.85      142.75     52.73 o 
 -16   8   8      298.77      272.39     54.52 o 
 -15   8   8      522.60      756.41     56.92 o 
 -14   8   8      218.43      240.47     37.44 o 
 -13   8   8        1.44        4.55     23.63 o 
 -12   8   8       74.16       71.59     41.12 o 
 -11   8   8      366.43      328.89     35.14 o 
 -10   8   8     1895.89     1888.97     68.27 o 
  -9   8   8     1326.55     1360.48     57.91 o 
  -8   8   8      611.50      589.29     69.60 o 
  -7   8   8       14.81       11.46     18.94 o 
  -6   8   8      246.92      269.49     21.03 o 
  -5   8   8        4.12        1.15     12.21 o 
  -4   8   8     1182.99     1186.52     35.63 o 
  -3   8   8      416.92      401.28     26.07 o 
  -2   8   8      139.86      147.18     17.53 o 
  -1   8   8     2184.59     2016.35     59.67 o 
   0   8   8      266.42      252.32     27.69 o 
   1   8   8      943.57      950.17     45.65 o 
   2   8   8      257.92      215.29     45.38 o 
   3   8   8       47.42       17.37     35.72 o 
   4   8   8        5.59      -39.30     26.20 o 
   5   8   8       10.90       44.79     40.71 o 
   6   8   8      607.46      809.19     85.14 o 
   7   8   8      268.28      309.85     62.06 o 
 -15   9   8      140.53      129.06     34.87 o 
 -14   9   8       31.78       23.51     36.72 o 
 -13   9   8       19.18      -22.61     23.27 o 
 -12   9   8      176.22      193.53     32.45 o 
 -11   9   8        0.23      -26.86     17.94 o 
 -10   9   8       26.92        8.98     21.67 o 
  -9   9   8     1058.57     1175.53     78.63 o 
  -8   9   8      951.52      936.26     63.64 o 
  -7   9   8      784.06      760.22     44.25 o 
  -6   9   8     1193.94     1146.23     66.60 o 
  -5   9   8     1798.90     1897.71     46.48 o 
  -4   9   8      325.24      334.49     32.12 o 
  -3   9   8      920.14      964.73     34.41 o 
  -2   9   8      390.63      420.72     33.52 o 
  -1   9   8       64.68       47.45     25.34 o 
   0   9   8        8.46        6.83     19.60 o 
   1   9   8      262.21      329.18     33.76 o 
   2   9   8      952.78     1045.88     81.31 o 
   3   9   8      662.20      771.94     74.71 o 
   4   9   8       95.46       50.77     42.19 o 
   5   9   8      278.77      334.15     61.52 o 
   6   9   8       20.02       26.64     42.94 o 
 -15  10   8       35.55       84.26     47.71 o 
 -14  10   8      116.66      117.23     32.60 o 
 -13  10   8      757.63      878.45     80.78 o 
 -12  10   8      523.20      596.82     81.38 o 
 -11  10   8      247.00      306.28     36.99 o 
 -10  10   8      221.42      249.08     33.24 o 
  -9  10   8      112.72      150.78     28.61 o 
  -8  10   8       23.93       26.74     23.73 o 
  -7  10   8       10.30      -11.06     20.65 o 
  -6  10   8      552.24      559.01     39.15 o 
  -5  10   8     1133.04     1004.38     57.53 o 
  -4  10   8     1505.13     1602.95     56.41 o 
  -3  10   8       77.11       85.64     22.09 o 
  -2  10   8       67.38       71.92     23.15 o 
  -1  10   8      288.67      330.95     32.97 o 
   0  10   8     1446.69     1494.53     58.18 o 
   1  10   8      739.14      790.30     47.82 o 
   2  10   8        5.03       50.35     39.85 o 
   3  10   8        7.21       10.20     38.14 o 
   4  10   8        0.59      -28.49     34.14 o 
   5  10   8       26.34       47.80     44.97 o 
 -14  11   8      254.34      327.99     43.71 o 
 -13  11   8      500.52      532.38     48.77 o 
 -12  11   8      232.78      195.65     34.14 o 
 -11  11   8      193.84      277.08     41.79 o 
 -10  11   8       10.76       38.22     23.09 o 
  -9  11   8       97.44      105.39     27.36 o 
  -8  11   8        4.22       -0.78     21.17 o 
  -7  11   8      438.26      506.96     39.06 o 
  -6  11   8     1128.41     1174.02     53.10 o 
  -5  11   8     1117.31     1116.73     79.37 o 
  -4  11   8      131.26      144.13     42.27 o 
  -3  11   8      181.84      189.02     28.09 o 
  -2  11   8       75.45       61.83     23.03 o 
  -1  11   8      242.59      187.80     29.96 o 
   0  11   8       65.50       47.88     23.66 o 
   1  11   8       23.13       60.84     25.76 o 
   2  11   8       37.08        9.05     34.59 o 
   3  11   8      235.94      253.46     55.65 o 
   4  11   8      191.11      184.80     54.20 o 
 -14  12   8        0.13        2.74     28.63 o 
 -13  12   8        3.24       22.66     31.26 o 
 -12  12   8      163.43      203.91     35.76 o 
 -11  12   8      626.83      544.22     77.32 o 
 -10  12   8       34.09       16.93     44.28 o 
  -9  12   8      235.23      260.18     34.64 o 
  -8  12   8      681.56      701.20     47.16 o 
  -7  12   8      330.43      325.79     34.63 o 
  -6  12   8       41.11       43.79     37.15 o 
  -5  12   8      763.06     1126.39     80.73 o 
  -4  12   8      209.50      225.83     45.95 o 
  -3  12   8        1.44        1.13     28.73 o 
  -2  12   8      271.70      307.61     86.27 o 
  -1  12   8      267.24      231.82     36.90 o 
   0  12   8      702.49      833.67     51.56 o 
   1  12   8      133.77      146.26     46.30 o 
   2  12   8      466.25      538.26     71.72 o 
   3  12   8      113.06      131.51     52.49 o 
 -13  13   8      141.17      193.95     38.52 o 
 -12  13   8      341.33      425.79     44.96 o 
 -11  13   8      161.85      225.77     37.40 o 
 -10  13   8      295.80      258.19     36.08 o 
  -9  13   8      456.25      511.62     43.89 o 
  -8  13   8       12.38       13.99     36.93 o 
  -7  13   8       15.13      -32.32     32.32 o 
  -6  13   8      126.84      154.60     47.18 o 
  -5  13   8      206.55      303.90     55.55 o 
  -4  13   8       97.58       14.57     35.75 o 
  -3  13   8      823.67      669.66     68.26 o 
  -2  13   8      432.55      356.81     56.83 o 
  -1  13   8      104.58       95.71     30.75 o 
   0  13   8        7.16       -8.67     30.51 o 
   1  13   8       64.08       63.36     41.39 o 
   2  13   8       42.74       84.53     47.67 o 
 -12  14   8       12.41       16.85     27.30 o 
 -11  14   8        7.72       -9.89     23.94 o 
 -10  14   8      198.29       54.58     43.30 o 
  -9  14   8       91.49      137.94     48.50 o 
  -8  14   8      135.23      141.12     51.90 o 
  -7  14   8      618.47      435.05     65.06 o 
  -6  14   8      409.09      355.41     61.82 o 
  -5  14   8      160.26      152.10     47.91 o 
  -4  14   8      115.81      107.29     45.41 o 
  -3  14   8       30.55       33.47     40.37 o 
  -2  14   8       12.57        8.25     36.27 o 
  -1  14   8        3.14      -46.08     32.89 o 
   0  14   8        4.07      -16.06     25.75 o 
 -10  15   8       40.92       44.72     41.11 o 
  -9  15   8        1.38      -36.53     33.43 o 
  -8  15   8       33.95       54.40     45.69 o 
  -7  15   8       17.81       21.57     43.32 o 
  -6  15   8       32.21       24.97     43.60 o 
  -5  15   8       27.38        4.56     36.79 o 
  -4  15   8       58.57      -18.63     37.85 o 
  -3  15   8      204.18      272.46     57.66 o 
  -1 -15   9       23.46       37.45     37.52 o 
   0 -15   9       48.86       45.39     41.17 o 
   1 -15   9       45.64       65.12     41.08 o 
   2 -15   9      124.60      155.46     51.26 o 
   3 -15   9      133.80       57.78     43.06 o 
   4 -15   9      203.88      151.10     49.51 o 
   5 -15   9       66.49        2.95     42.17 o 
  -4 -14   9       12.43      -18.27     34.59 o 
  -1 -14   9      451.57      584.39     67.06 o 
   0 -14   9      478.27      539.97     66.58 o 
   1 -14   9      790.62      761.08     72.93 o 
   2 -14   9      147.69      169.31     47.95 o 
   3 -14   9       33.27       11.16     35.48 o 
   4 -14   9       30.96      -26.53     35.34 o 
   5 -14   9        0.26        3.19     36.49 o 
   6 -14   9        9.30       15.64     32.07 o 
   7 -14   9       55.07       63.50     34.08 o 
  -6 -13   9       99.96       92.23     46.49 o 
  -5 -13   9      177.39      196.18     47.17 o 
  -4 -13   9      290.82      362.08     53.57 o 
  -3 -13   9      594.19      649.67     66.38 o 
   0 -13   9       26.08       28.80     32.73 o 
   1 -13   9       19.36       40.41     35.56 o 
   2 -13   9       52.10       53.25     37.25 o 
   3 -13   9      201.41      167.10     43.83 o 
   4 -13   9       48.51       70.04     24.17 o 
   5 -13   9      192.93      213.51     32.20 o 
   6 -13   9      243.18      267.19     49.43 o 
   7 -13   9      289.43      305.32     52.82 o 
   8 -13   9       73.21       39.38     37.98 o 
  -7 -12   9      107.00       16.82     36.48 o 
  -6 -12   9      262.10      244.42     51.95 o 
  -5 -12   9      168.61      151.20     42.98 o 
  -4 -12   9       13.03       34.50     31.70 o 
  -3 -12   9       27.89       61.20     33.68 o 
  -2 -12   9      435.58      447.36     53.99 o 
   0 -12   9      660.57      753.93     64.44 o 
   1 -12   9     1154.90     1044.25     71.95 o 
   2 -12   9      591.01      615.07     60.06 o 
   3 -12   9      463.96      458.61     52.45 o 
   4 -12   9      144.03      160.72     28.34 o 
   5 -12   9      634.13      618.07     44.20 o 
   6 -12   9       77.45      108.81     36.79 o 
   7 -12   9       41.12       53.93     34.25 o 
   8 -12   9       94.29       82.77     39.31 o 
   9 -12   9       83.43       56.65     39.01 o 
  -8 -11   9        6.29       16.51     32.21 o 
  -7 -11   9       65.39       85.27     41.03 o 
  -6 -11   9        3.84        7.96     30.39 o 
  -5 -11   9      407.24      423.63     55.95 o 
  -4 -11   9     1563.94     1592.26     90.39 o 
  -3 -11   9      752.58      892.12     66.85 o 
  -2 -11   9      797.42      781.31     60.51 o 
  -1 -11   9     1064.22     1057.84     65.98 o 
   1 -11   9      163.61      177.52     26.90 o 
   2 -11   9        0.56       -6.15     16.82 o 
   3 -11   9      254.41      254.27     50.99 o 
   4 -11   9       34.25       33.63     29.13 o 
   5 -11   9       39.18       49.19     24.67 o 
   6 -11   9      195.15      216.90     44.93 o 
   7 -11   9      749.36      667.33     66.79 o 
   8 -11   9      120.03       67.16     39.20 o 
   9 -11   9      171.92      193.04     48.54 o 
  10 -11   9       96.72      142.43     47.21 o 
  -9 -10   9      110.14      157.82     47.81 o 
  -8 -10   9      285.22      313.52     56.12 o 
  -7 -10   9       49.88      116.91     41.33 o 
  -6 -10   9      806.28      770.76     70.96 o 
  -5 -10   9     1228.91     1249.96     79.48 o 
  -4 -10   9     2084.82     2211.93    101.65 o 
  -3 -10   9       98.63       43.97     28.94 o 
  -2 -10   9      581.65      551.70     51.63 o 
  -1 -10   9        9.87        3.83     17.94 o 
   0 -10   9      438.71      464.72     31.25 o 
   1 -10   9      499.47      523.00     35.61 o 
   2 -10   9      776.14      809.23     53.88 o 
   3 -10   9      240.11      297.74     39.08 o 
   4 -10   9     1436.18     1361.89     54.38 o 
   5 -10   9      944.07      766.81     65.05 o 
   6 -10   9     1123.66     1220.04     79.92 o 
   7 -10   9      678.98      704.56     67.96 o 
   8 -10   9       64.20       70.16     36.09 o 
   9 -10   9        0.78      -17.69     28.20 o 
  10 -10   9       35.23       17.34     38.38 o 
 -10  -9   9      344.21      360.86     60.78 o 
  -9  -9   9      298.96      313.14     57.28 o 
  -8  -9   9       57.97      126.94     40.96 o 
  -7  -9   9        6.70      -22.66     26.51 o 
  -6  -9   9      144.88      180.83     40.03 o 
  -5  -9   9      255.57      265.61     46.40 o 
  -4  -9   9        0.28      -27.96     21.29 o 
  -3  -9   9        0.95        5.39     20.74 o 
  -2  -9   9      275.48      296.40     39.35 o 
  -1  -9   9      840.14      756.77     36.68 o 
   0  -9   9      535.63      553.39     32.03 o 
   1  -9   9      627.00      664.05     28.78 o 
   2  -9   9      790.98      851.55     91.51 o 
   3  -9   9      537.96      599.45     36.55 o 
   4  -9   9       35.87       23.77     33.19 o 
   5  -9   9      308.17      245.56     41.88 o 
   6  -9   9      564.21      651.80     62.59 o 
   7  -9   9      258.98      247.39     45.58 o 
   8  -9   9       64.66       45.35     36.10 o 
   9  -9   9      274.83      259.84     51.84 o 
  10  -9   9      183.16      293.73     56.63 o 
  11  -9   9      503.48      612.79     79.28 o 
 -11  -8   9       12.06      -16.36     27.19 o 
 -10  -8   9        2.58       11.87     31.84 o 
  -9  -8   9       61.46       43.75     33.10 o 
  -8  -8   9      144.73      125.73     40.54 o 
  -7  -8   9      487.47      678.33     64.55 o 
  -6  -8   9      344.00      430.06     52.06 o 
  -5  -8   9     1765.55     1965.80     93.39 o 
  -4  -8   9     1158.00     1142.02     68.06 o 
  -3  -8   9     1587.01     1441.23     47.64 o 
  -2  -8   9      204.20      208.18     30.96 o 
  -1  -8   9      629.54      624.69     32.99 o 
   0  -8   9      122.46       83.43     16.68 o 
   1  -8   9       88.80      126.80     15.58 o 
   2  -8   9       53.97       38.82     12.19 o 
   3  -8   9       57.56       99.98     19.58 o 
   4  -8   9     1407.75     1395.80     50.09 o 
   5  -8   9      305.36      284.62     44.18 o 
   6  -8   9       15.71      -31.78     21.62 o 
   7  -8   9      650.84      689.71     67.02 o 
   8  -8   9      165.69      212.02     47.10 o 
   9  -8   9      171.88      226.73     50.08 o 
  10  -8   9       18.50       57.65     43.00 o 
  11  -8   9       70.22       41.08     44.46 o 
 -12  -7   9       32.83       17.02     33.03 o 
 -11  -7   9      212.39      176.15     45.63 o 
 -10  -7   9      430.97      476.85     61.17 o 
  -9  -7   9     1049.81      895.41     72.29 o 
  -8  -7   9     2275.08     2177.87    105.12 o 
  -7  -7   9      113.84      159.67     38.80 o 
  -6  -7   9       66.76       63.28     28.62 o 
  -5  -7   9       20.02       23.82     24.71 o 
  -4  -7   9      668.36      712.95     35.28 o 
  -3  -7   9     1068.07      930.82     39.23 o 
  -2  -7   9       16.77       22.20     13.05 o 
  -1  -7   9      788.64      755.44     34.61 o 
   0  -7   9      449.94      490.88     28.72 o 
   1  -7   9     1922.72     1979.46     54.72 o 
   2  -7   9     1233.95     1273.48     35.33 o 
   3  -7   9     3154.56     3265.17     77.07 o 
   4  -7   9      805.13      887.31     59.66 o 
   5  -7   9      930.91      891.93     64.77 o 
   6  -7   9       28.89       31.65     29.31 o 
   7  -7   9      315.76      264.97     47.08 o 
   8  -7   9      260.30      367.46     56.67 o 
   9  -7   9       96.98      124.56     43.50 o 
  10  -7   9       58.15       44.71     38.85 o 
  11  -7   9      103.87      125.96     47.75 o 
 -13  -6   9      161.40      146.00     46.30 o 
 -12  -6   9       93.07      152.79     44.72 o 
 -11  -6   9      284.01      281.13     52.33 o 
 -10  -6   9      240.23      231.95     45.52 o 
  -9  -6   9       60.62       -4.06     23.45 o 
  -8  -6   9      406.54      378.45     48.59 o 
  -7  -6   9       25.64       49.06     27.95 o 
  -6  -6   9      183.90      192.64     21.97 o 
  -5  -6   9      624.63      750.67     63.07 o 
  -4  -6   9     3158.02     3069.76     68.65 o 
  -3  -6   9     2182.25     2172.60     56.32 o 
  -2  -6   9      872.21      869.49     35.68 o 
  -1  -6   9     1395.29     1392.13     54.25 o 
   0  -6   9     2794.56     2942.41     66.67 o 
   1  -6   9     3064.55     3340.94    145.65 o 
   2  -6   9       32.50       26.31     10.52 o 
   3  -6   9      203.08      174.45     15.89 o 
   4  -6   9      402.91      434.44     28.91 o 
   5  -6   9      986.03     1099.23     68.40 o 
   6  -6   9     3293.30     3000.19    117.21 o 
   7  -6   9     1259.73     1098.59     75.63 o 
   8  -6   9      448.84      433.78     56.82 o 
   9  -6   9      335.69      350.65     54.69 o 
  10  -6   9      247.24      182.88     50.51 o 
  11  -6   9      238.57      257.32     54.81 o 
 -13  -5   9      107.11       63.36     39.17 o 
 -12  -5   9      147.34      135.56     42.61 o 
 -11  -5   9        8.18       52.06     32.62 o 
 -10  -5   9       27.43        6.28     25.67 o 
  -9  -5   9      155.67      140.78     36.74 o 
  -8  -5   9      705.26      682.32     57.02 o 
  -7  -5   9     7742.79     7644.91    126.12 o 
  -6  -5   9     2204.59     2141.61     96.75 o 
  -5  -5   9     1774.57     1912.40     52.82 o 
  -4  -5   9     1231.10     1254.16     42.00 o 
  -3  -5   9       86.13      113.82     22.49 o 
  -2  -5   9      950.20     1081.32     38.81 o 
  -1  -5   9      211.55      216.81     20.29 o 
   0  -5   9      296.85      281.17     28.21 o 
   1  -5   9      182.17      236.79     20.84 o 
   2  -5   9      386.99      296.70     17.64 o 
   3  -5   9      253.48      265.56     17.39 o 
   4  -5   9     2035.10     1992.31     77.73 o 
   5  -5   9     3921.44     3859.52     84.05 o 
   6  -5   9     1678.82     1572.84     54.14 o 
   7  -5   9      266.70      325.73     47.99 o 
   8  -5   9       19.83        3.34     28.47 o 
   9  -5   9       77.20       79.53     38.10 o 
  10  -5   9       57.62        2.81     35.02 o 
  11  -5   9       64.36       31.67     39.23 o 
 -14  -4   9       10.56      -23.75     28.91 o 
 -13  -4   9      158.20      185.89     45.91 o 
 -12  -4   9      200.44      167.45     41.82 o 
 -11  -4   9     1512.15     1542.00     89.82 o 
 -10  -4   9     1294.77     1210.47     77.69 o 
  -9  -4   9     1017.71     1027.41     44.53 o 
  -8  -4   9     1621.70     1655.59     60.39 o 
  -7  -4   9      339.10      311.34     45.95 o 
  -6  -4   9      211.70      215.28     21.40 o 
  -5  -4   9      260.43      324.06     38.64 o 
  -4  -4   9      279.16      279.85     22.26 o 
  -3  -4   9      273.70      286.27     23.18 o 
  -2  -4   9     3758.05     3740.22     78.38 o 
  -1  -4   9     8108.78     7481.27    117.49 o 
   0  -4   9     1119.69     1306.15     41.57 o 
   1  -4   9       14.50        6.54     10.37 o 
   2  -4   9        6.40       -1.96      7.74 o 
   3  -4   9      486.44      437.98     27.51 o 
   4  -4   9        5.53        1.32     11.96 o 
   5  -4   9      445.02      381.37     41.50 o 
   6  -4   9       86.02       59.86     18.10 o 
   7  -4   9      798.33      841.85     42.75 o 
   8  -4   9      459.94      429.26     56.03 o 
   9  -4   9       97.83       32.59     32.48 o 
  10  -4   9      398.50      328.21     53.29 o 
  11  -4   9      155.30      201.53     52.27 o 
 -14  -3   9      137.83       61.50     37.12 o 
 -13  -3   9      261.50      242.51     47.30 o 
 -12  -3   9      148.86      191.19     43.61 o 
 -11  -3   9      528.26      540.00     58.03 o 
 -10  -3   9      736.91      785.85     42.56 o 
  -9  -3   9       66.66       88.53     20.16 o 
  -8  -3   9     1208.16     1156.57     45.14 o 
  -7  -3   9      569.68      573.53     42.72 o 
  -6  -3   9      844.56      851.55     61.54 o 
  -5  -3   9       16.21        5.20     12.65 o 
  -4  -3   9     1361.77     1447.22     57.23 o 
  -3  -3   9     4017.97     4064.06    106.86 o 
  -2  -3   9      676.92      559.23     38.77 o 
  -1  -3   9      800.06      623.83     28.61 o 
   0  -3   9      270.17      372.70     24.14 o 
   1  -3   9      420.60      510.01     18.42 o 
   2  -3   9     1325.26     1213.74     32.04 o 
   3  -3   9     1285.03     1172.14     41.81 o 
   4  -3   9      433.38      368.01     34.38 o 
   5  -3   9      582.27      530.56     67.68 o 
   6  -3   9     1145.53     1096.16     61.60 o 
   7  -3   9      584.75      539.32     36.65 o 
   8  -3   9       61.50       51.97     19.87 o 
   9  -3   9      231.15      257.31     48.61 o 
  10  -3   9       38.86       27.57     36.41 o 
  11  -3   9        5.09      -33.93     29.37 o 
 -15  -2   9      116.18       60.37     38.70 o 
 -14  -2   9        5.44        0.48     30.95 o 
 -13  -2   9      124.18      151.22     40.38 o 
 -12  -2   9      789.82      813.96     66.10 o 
 -11  -2   9      813.63      691.85     97.75 o 
 -10  -2   9     1048.10     1042.04     46.05 o 
  -9  -2   9     4920.42     4789.54     97.09 o 
  -8  -2   9     2162.51     2262.93     82.33 o 
  -7  -2   9     1137.67     1079.39     40.91 o 
  -6  -2   9      624.72      539.15     29.29 o 
  -5  -2   9     1906.77     1925.72     50.48 o 
  -4  -2   9     3041.98     3147.66     66.12 o 
  -3  -2   9     1283.67     1419.54     45.95 o 
  -2  -2   9     2148.02     1864.33     48.17 o 
  -1  -2   9     3270.74     2991.25    136.31 o 
   0  -2   9     1370.63     1306.90     48.58 o 
   1  -2   9     7069.62     7228.44    114.95 o 
   2  -2   9     6427.94     6765.52    111.96 o 
   3  -2   9     2275.02     2340.49    118.17 o 
   4  -2   9     1133.58     1212.19     44.58 o 
   5  -2   9      531.35      530.38     32.57 o 
   6  -2   9      262.65      252.67     29.86 o 
   7  -2   9        0.31      -14.57     15.36 o 
   8  -2   9       20.86       12.24     32.31 o 
   9  -2   9      387.27      394.33     35.95 o 
  10  -2   9       61.62      116.73     41.24 o 
  11  -2   9      250.01      200.75     48.40 o 
 -15  -1   9       31.89       66.33     35.74 o 
 -14  -1   9      482.27      478.91     59.20 o 
 -13  -1   9      371.84      439.73     38.28 o 
 -12  -1   9     2968.04     3002.82     82.74 o 
 -11  -1   9      887.19      953.37     56.50 o 
 -10  -1   9     1471.02     1437.13     52.84 o 
  -9  -1   9       46.77       60.73     18.29 o 
  -8  -1   9      123.60      109.14     18.16 o 
  -7  -1   9        2.36       -9.19     10.16 o 
  -6  -1   9     1802.55     2185.40     55.76 o 
  -5  -1   9     2196.08     2482.82     57.81 o 
  -4  -1   9      713.34      791.29     31.43 o 
  -3  -1   9     2188.47     2038.07     50.50 o 
  -2  -1   9     7204.97     6815.67    106.93 o 
  -1  -1   9     3958.80     3603.74     70.69 o 
   0  -1   9     5701.10     5211.28     91.35 o 
   1  -1   9     1042.44      981.08     36.54 o 
   2  -1   9      328.95      239.96     21.35 o 
   3  -1   9     1076.63     1043.96     58.04 o 
   4  -1   9      764.43      756.88     92.80 o 
   5  -1   9     1067.90     1078.86     44.67 o 
   6  -1   9      220.38      195.31     25.33 o 
   7  -1   9      402.85      364.66     32.61 o 
   8  -1   9     1724.76     1768.19     63.58 o 
   9  -1   9     1578.34     1638.02     64.04 o 
  10  -1   9      204.99      239.37     48.04 o 
 -15   0   9      276.29      180.83     41.32 o 
 -14   0   9      370.68      299.15     33.86 o 
 -13   0   9     1284.81     1179.84     55.15 o 
 -12   0   9      478.68      459.16     36.30 o 
 -11   0   9       16.51        2.10     16.40 o 
 -10   0   9      347.14      276.08     28.32 o 
  -9   0   9     1082.17     1131.02     63.92 o 
  -8   0   9      859.17      887.11     38.63 o 
  -7   0   9     4455.38     4770.51     90.09 o 
  -6   0   9     5406.52     5359.55     94.53 o 
  -5   0   9     4437.58     4655.24     84.21 o 
  -4   0   9     8880.43     8555.67    126.24 o 
  -3   0   9       22.41       -0.22     14.16 o 
  -2   0   9      236.20      232.96     19.17 o 
  -1   0   9       94.75      113.80     21.95 o 
   0   0   9     1673.29     1556.77     49.87 o 
   1   0   9     2721.67     2712.94     62.19 o 
   2   0   9      546.65      480.90     27.61 o 
   3   0   9     2896.57     2978.57     69.86 o 
   4   0   9     5328.16     5495.09    104.11 o 
   5   0   9      186.29      132.19     21.97 o 
   6   0   9       21.60      -22.53     31.80 o 
   7   0   9      174.37      171.10     25.96 o 
   8   0   9      489.65      516.13     39.40 o 
   9   0   9       71.57       55.88     24.00 o 
  10   0   9        6.29        4.21     29.74 o 
  11   0   9       67.21      130.44     42.41 o 
 -15   1   9       26.27       75.39     39.39 o 
 -14   1   9       89.28      131.83     27.85 o 
 -13   1   9       48.82       32.39     19.44 o 
 -12   1   9       35.47       29.10     18.46 o 
 -11   1   9      940.21      815.47     42.12 o 
 -10   1   9      212.35      200.98     24.04 o 
  -9   1   9     1467.77     1453.66     72.45 o 
  -8   1   9     5635.78     5892.40    104.93 o 
  -7   1   9     1996.93     2026.37     69.82 o 
  -6   1   9     4749.75     4863.86     87.81 o 
  -5   1   9        0.62        3.18      7.71 o 
  -4   1   9      543.04      496.02     21.46 o 
  -3   1   9     3819.61     3655.75     66.55 o 
  -2   1   9      864.57      807.86     47.73 o 
  -1   1   9    11156.62    11328.26    118.73 o 
   0   1   9      144.73       79.00     14.67 o 
   1   1   9      252.33      223.41     20.68 o 
   2   1   9     2641.55     2795.39    140.70 o 
   3   1   9     2861.59     2970.85     70.24 o 
   4   1   9      175.50      162.84     56.77 o 
   5   1   9       10.99      -19.59     13.96 o 
   6   1   9      172.68      184.16     31.21 o 
   7   1   9       53.21       60.33     21.46 o 
   8   1   9      139.92      164.89     27.86 o 
   9   1   9      490.88      615.79     68.70 o 
  10   1   9      120.47      115.45     44.65 o 
 -16   2   9      377.45      429.59     63.22 o 
 -15   2   9      132.77      154.52     47.75 o 
 -14   2   9      150.73      138.90     43.25 o 
 -13   2   9      200.83      207.47     33.63 o 
 -12   2   9      732.66      772.88    119.78 o 
 -11   2   9        1.84       -1.25     14.99 o 
 -10   2   9      367.42      437.10     46.85 o 
  -9   2   9       62.91       42.40     13.56 o 
  -8   2   9     1409.36     1286.86     36.70 o 
  -7   2   9     2580.48     2697.38     51.93 o 
  -6   2   9      316.64      339.30     19.09 o 
  -5   2   9      125.81      117.86     12.63 o 
  -4   2   9      424.46      295.21     16.69 o 
  -3   2   9     8349.78     7738.60     91.86 o 
  -2   2   9     5943.66     5592.58     80.95 o 
  -1   2   9      143.45      192.45     12.85 o 
   0   2   9     2336.85     2279.75     62.29 o 
   1   2   9        6.39        3.70     10.92 o 
   2   2   9       64.25       69.07     16.83 o 
   3   2   9     1436.75     1289.84     59.87 o 
   4   2   9     1971.02     1712.34     79.80 o 
   5   2   9      742.49      722.38     38.70 o 
   6   2   9      604.96      656.16     40.17 o 
   7   2   9      966.14     1115.68     78.62 o 
   8   2   9      314.60      344.73     55.50 o 
   9   2   9      172.33      104.40     42.65 o 
  10   2   9        0.16        8.81     34.37 o 
 -16   3   9      156.10      144.50     49.84 o 
 -15   3   9      109.25      142.24     47.29 o 
 -14   3   9      100.56      146.78     46.02 o 
 -13   3   9      319.46      263.82     48.47 o 
 -12   3   9      163.75      165.46     25.60 o 
 -11   3   9       73.33       78.66     17.03 o 
 -10   3   9      169.56      137.48     17.79 o 
  -9   3   9     1182.73     1122.68     35.60 o 
  -8   3   9     2778.08     2547.09     63.54 o 
  -7   3   9     3839.32     3838.19     63.54 o 
  -6   3   9     1729.54     1752.17     39.86 o 
  -5   3   9       47.01       48.95     10.58 o 
  -4   3   9       98.70       48.50     12.12 o 
  -3   3   9      505.23      618.86     26.72 o 
  -2   3   9      263.85      172.51     13.92 o 
  -1   3   9      590.80      653.74     22.74 o 
   0   3   9     4445.02     4764.82     75.85 o 
   1   3   9      289.10      392.93     41.29 o 
   2   3   9      197.08      251.65     22.85 o 
   3   3   9     1890.54     2017.76     57.64 o 
   4   3   9      251.98      188.17     26.91 o 
   5   3   9      255.12      188.05     25.49 o 
   6   3   9      553.35      428.27     57.36 o 
   7   3   9       46.69       46.21     33.76 o 
   8   3   9      347.72      482.89     65.66 o 
   9   3   9      235.49      194.36     51.10 o 
  10   3   9      205.97      257.70     56.95 o 
 -16   4   9       47.40       13.31     41.78 o 
 -15   4   9      321.33      300.95     57.26 o 
 -14   4   9      653.18      579.68     65.88 o 
 -13   4   9      776.85      835.80     51.38 o 
 -12   4   9      959.34     1002.96     51.39 o 
 -11   4   9     2970.64     3033.36     82.25 o 
 -10   4   9      740.91      728.02     37.07 o 
  -9   4   9        1.27       -2.35     10.17 o 
  -8   4   9      144.82       91.83     14.31 o 
  -7   4   9       78.97      119.12     14.31 o 
  -6   4   9      661.96      542.55     24.47 o 
  -5   4   9      656.16      706.06     42.56 o 
  -4   4   9    15363.79    15612.16    163.74 o 
  -3   4   9     5600.32     5621.29    108.19 o 
  -2   4   9     4649.58     4537.27     65.84 o 
  -1   4   9     4636.49     4567.63     65.78 o 
   0   4   9     1224.73     1172.16     31.19 o 
   1   4   9     4907.73     4794.36    287.38 o 
   2   4   9     2757.30     2528.84    100.66 o 
   3   4   9        3.76        1.71     13.68 o 
   4   4   9      169.01      138.24     46.80 o 
   5   4   9        5.98      -14.05     27.74 o 
   6   4   9      388.62      391.53     56.73 o 
   7   4   9      584.36      655.05     72.84 o 
   8   4   9      577.06      579.35     72.13 o 
   9   4   9      178.91      165.69     52.69 o 
 -16   5   9      313.69      266.00     58.98 o 
 -15   5   9      350.38      380.88     63.13 o 
 -14   5   9      568.45      699.76     50.74 o 
 -13   5   9       46.75       38.30     23.64 o 
 -12   5   9        0.13       22.72     21.00 o 
 -11   5   9       41.13       59.66     23.22 o 
 -10   5   9       11.92        2.75     11.97 o 
  -9   5   9      245.09      244.51     28.67 o 
  -8   5   9      541.18      512.78     25.12 o 
  -7   5   9     1440.58     1435.63     38.43 o 
  -6   5   9      129.10      113.61     14.63 o 
  -5   5   9     6407.90     6854.19     90.87 o 
  -4   5   9     2325.16     2820.09     51.85 o 
  -3   5   9       10.07      -13.81      9.21 o 
  -2   5   9     2676.22     3029.01     52.76 o 
  -1   5   9        0.71      -14.02      9.35 o 
   0   5   9      833.70      855.24     28.18 o 
   1   5   9     1772.00     2013.09     55.44 o 
   2   5   9     3681.87     4037.39     84.00 o 
   3   5   9      893.70     1016.81     71.20 o 
   4   5   9      587.90      685.89     67.25 o 
   5   5   9      729.62      713.81     68.62 o 
   6   5   9     1268.29     1212.16     87.01 o 
   7   5   9      313.43      271.21     55.43 o 
   8   5   9       85.96      144.11     48.79 o 
   9   5   9        0.05      -26.99     32.83 o 
 -16   6   9        1.55       -8.81     40.20 o 
 -15   6   9        9.82       25.12     26.60 o 
 -14   6   9      105.66      110.05     30.59 o 
 -13   6   9      283.53      327.92     37.60 o 
 -12   6   9       36.24        7.26     19.78 o 
 -11   6   9      504.60      578.91     41.16 o 
 -10   6   9     2426.31     2437.20    213.26 o 
  -9   6   9     1140.09     1152.73     36.17 o 
  -8   6   9      168.62      150.67     17.35 o 
  -7   6   9     1850.20     1861.39     44.38 o 
  -6   6   9      648.15      678.62     27.82 o 
  -5   6   9      803.59      792.40     29.16 o 
  -4   6   9       82.25      133.47     17.75 o 
  -3   6   9       86.76       99.58     14.55 o 
  -2   6   9        7.71        5.15     11.06 o 
  -1   6   9     1219.81     1292.81     39.34 o 
   0   6   9     1163.18     1161.88     33.46 o 
   1   6   9        4.60       15.83     26.69 o 
   2   6   9      512.86      418.99     51.45 o 
   3   6   9      973.66      986.10     74.65 o 
   4   6   9     1346.12     1317.64     87.31 o 
   5   6   9       26.43       71.70     39.17 o 
   6   6   9       13.97       45.34     35.41 o 
   7   6   9       16.60      -23.75     30.13 o 
   8   6   9      122.41      130.70     48.61 o 
 -16   7   9      191.31      209.07     39.01 o 
 -15   7   9       35.35       69.54     29.70 o 
 -14   7   9      398.79      373.38     42.20 o 
 -13   7   9      332.21      350.48     40.17 o 
 -12   7   9      493.47      416.51     57.99 o 
 -11   7   9       38.57       63.68     22.97 o 
 -10   7   9       18.92      -28.79     19.19 o 
  -9   7   9      135.04      187.90     27.50 o 
  -8   7   9       56.20       40.65     13.89 o 
  -7   7   9     1989.95     1997.77     47.11 o 
  -6   7   9      495.18      523.77     25.87 o 
  -5   7   9      248.84      271.05     20.22 o 
  -4   7   9      243.18      261.37     20.03 o 
  -3   7   9     2146.83     2320.96     48.91 o 
  -2   7   9      828.69      766.16     28.94 o 
  -1   7   9       80.60       72.60     14.94 o 
   0   7   9     1294.52     1244.53     47.64 o 
   1   7   9       34.16       73.31     31.86 o 
   2   7   9       13.74       22.93     31.19 o 
   3   7   9       39.81       81.69     38.41 o 
   4   7   9       23.49       -9.46     34.98 o 
   5   7   9      456.26      600.99     70.85 o 
   6   7   9      226.34      293.81     57.73 o 
   7   7   9        1.63      -24.67     35.45 o 
 -16   8   9       20.14       55.34     31.97 o 
 -15   8   9       64.85       34.44     32.71 o 
 -14   8   9       48.89       65.53     30.18 o 
 -13   8   9      114.51       91.02     29.59 o 
 -12   8   9      114.48      109.91     28.33 o 
 -11   8   9        1.70      -16.60     33.36 o 
 -10   8   9      234.54      212.37     31.21 o 
  -9   8   9      834.43      844.05     60.61 o 
  -8   8   9     1664.71     1751.90     67.68 o 
  -7   8   9     1216.42     1159.31     62.70 o 
  -6   8   9     1493.78     1647.59     43.68 o 
  -5   8   9      237.82      268.94     28.71 o 
  -4   8   9      215.58      195.94     18.95 o 
  -3   8   9      233.67      179.54     18.95 o 
  -2   8   9       56.04       49.02     15.02 o 
  -1   8   9      491.41      395.99     45.52 o 
   0   8   9     1379.82     1501.94    118.57 o 
   1   8   9     1555.70     1564.49     88.51 o 
   2   8   9     1085.90      976.03     75.33 o 
   3   8   9      205.47      266.13     51.14 o 
   4   8   9       85.20      100.98     44.80 o 
   5   8   9       15.14       25.06     40.89 o 
   6   8   9       11.73       11.78     41.57 o 
 -15   9   9      301.06      279.00     41.07 o 
 -14   9   9      298.71      313.12     41.01 o 
 -13   9   9        8.84       12.21     24.99 o 
 -12   9   9     1092.97     1179.05     60.17 o 
 -11   9   9      822.70      850.66     51.91 o 
 -10   9   9      528.06      572.01     43.31 o 
  -9   9   9      331.18      399.20     60.15 o 
  -8   9   9       35.62       67.82     23.63 o 
  -7   9   9      143.57      183.11     44.80 o 
  -6   9   9      336.75      374.82     25.06 o 
  -5   9   9      718.45      753.87     32.70 o 
  -4   9   9     1797.36     1643.96     44.73 o 
  -3   9   9       21.50       15.97     19.09 o 
  -2   9   9        2.30       -2.54     17.77 o 
  -1   9   9      383.99      373.84     52.31 o 
   0   9   9     1813.08     1896.45     64.22 o 
   1   9   9      667.86      707.39     69.10 o 
   2   9   9       42.11      130.89     44.27 o 
   3   9   9        0.11      -31.46     30.26 o 
   4   9   9       34.60       63.65     42.21 o 
   5   9   9       48.17      110.49     48.96 o 
   6   9   9      246.26      374.61     67.66 o 
 -15  10   9      220.62      252.55     51.49 o 
 -14  10   9       84.15       84.51     30.11 o 
 -13  10   9      207.02      238.94     36.61 o 
 -12  10   9       24.79       33.77     24.77 o 
 -11  10   9      372.85      334.96     37.54 o 
 -10  10   9      955.63      918.82    127.43 o 
  -9  10   9     1224.95     1258.30     57.38 o 
  -8  10   9      306.24      275.07     55.85 o 
  -7  10   9      676.29      657.81     43.02 o 
  -6  10   9     2068.16     2105.50     67.43 o 
  -5  10   9     1419.99     1485.03     43.99 o 
  -4  10   9       53.83       30.76     20.71 o 
  -3  10   9        9.15       18.41     21.01 o 
  -2  10   9       19.58        6.19     19.03 o 
  -1  10   9      305.39      367.00     34.63 o 
   0  10   9       66.02        1.05     41.09 o 
   1  10   9       64.12       63.99     36.12 o 
   2  10   9      140.15      154.15     44.99 o 
   3  10   9      152.07      111.66     46.17 o 
   4  10   9      162.55      136.70     49.44 o 
   5  10   9      171.37      166.72     55.96 o 
 -14  11   9        0.16       32.05     27.52 o 
 -13  11   9       74.11       22.13     43.46 o 
 -12  11   9      349.35      374.87     66.39 o 
 -11  11   9      312.80      393.01     45.51 o 
 -10  11   9      427.21      609.83     46.41 o 
  -9  11   9       15.75      -11.05     21.36 o 
  -8  11   9      457.87      404.33     43.80 o 
  -7  11   9      466.98      346.32     39.30 o 
  -6  11   9        0.26      -26.07     19.91 o 
  -5  11   9      480.41      485.08     56.96 o 
  -4  11   9      317.99      348.25     40.60 o 
  -3  11   9      154.01      119.63     26.46 o 
  -2  11   9      311.14      250.49     73.41 o 
  -1  11   9      619.42      561.47     42.58 o 
   0  11   9      553.11      524.87     70.65 o 
   1  11   9      388.93      402.42     59.16 o 
   2  11   9       23.19       44.72     41.16 o 
   3  11   9       72.11       87.19     47.97 o 
   4  11   9        5.08       89.20     49.45 o 
 -14  12   9      259.83      207.09     39.65 o 
 -13  12   9      233.94      247.11     38.92 o 
 -12  12   9      183.33      229.47     36.66 o 
 -11  12   9      522.27      542.30     81.48 o 
 -10  12   9       43.60       25.72     39.39 o 
  -9  12   9       60.74       52.51     50.96 o 
  -8  12   9        4.25       10.89     23.36 o 
  -7  12   9       35.93       49.68     39.08 o 
  -6  12   9      970.06     1004.28     79.34 o 
  -5  12   9      322.62      314.66     55.76 o 
  -4  12   9      753.32      675.54     67.63 o 
  -3  12   9     1275.55     1457.30     67.69 o 
  -2  12   9      425.07      422.17     39.10 o 
  -1  12   9      118.89      191.65     32.04 o 
   0  12   9        2.20      -11.37     34.12 o 
   1  12   9       10.51       27.46     38.50 o 
   2  12   9       12.77       30.47     38.61 o 
 -13  13   9        3.40       37.87     27.19 o 
 -12  13   9      150.57      104.07     30.15 o 
 -11  13   9      115.10      154.43     68.13 o 
 -10  13   9      104.58      106.54     30.58 o 
  -9  13   9      538.28      407.62     41.55 o 
  -8  13   9      275.99      236.47     52.46 o 
  -7  13   9       41.72       46.75     39.78 o 
  -6  13   9      357.77      395.79     58.79 o 
  -5  13   9      815.08      835.57     80.32 o 
  -4  13   9       44.50       -2.41     38.16 o 
  -3  13   9      143.32      140.38     47.55 o 
  -2  13   9       91.49       56.56     38.71 o 
  -1  13   9      300.32      322.31     39.96 o 
   0  13   9      107.11       64.42     39.29 o 
   1  13   9       96.03       89.21     45.51 o 
 -11  14   9      150.34      181.83     35.93 o 
 -10  14   9      180.20       48.70     41.81 o 
  -9  14   9      237.34      204.37     52.96 o 
  -8  14   9      203.88      108.79     47.19 o 
  -7  14   9        0.12       41.05     39.69 o 
  -6  14   9       55.42       31.50     38.51 o 
  -5  14   9       29.66       38.87     41.49 o 
  -4  14   9       70.26       50.35     43.41 o 
  -3  14   9      417.37      430.33     64.72 o 
  -2  14   9      256.55      375.14     61.98 o 
  -9  15   9       80.70       51.75     45.24 o 
  -8  15   9       38.20      -24.57     38.00 o 
  -7  15   9      462.55      467.61     70.38 o 
  -6  15   9      118.61      172.77     53.80 o 
  -5  15   9      207.70      231.94     57.02 o 
  -4  15   9      128.28       71.49     49.03 o 
   0 -15  10       38.25       19.50     39.56 o 
   1 -15  10       27.47       59.82     41.41 o 
   2 -15  10        8.68      -13.33     35.56 o 
   3 -15  10        6.37      -26.27     40.48 o 
  -1 -14  10        6.39       66.55     38.66 o 
   0 -14  10       53.18       -8.39     33.34 o 
   1 -14  10       16.19       10.56     38.28 o 
   2 -14  10      208.91      214.94     48.84 o 
   3 -14  10      126.04      134.12     47.02 o 
   4 -14  10      296.68      243.82     53.53 o 
   5 -14  10      213.77      260.82     46.77 o 
   6 -14  10      139.40      169.26     44.93 o 
  -5 -13  10        1.41       13.19     33.38 o 
  -4 -13  10      261.58      261.85     51.31 o 
  -3 -13  10      129.82       77.02     38.02 o 
   0 -13  10      643.61      731.75     70.83 o 
   1 -13  10      645.21      587.81     62.60 o 
   2 -13  10       97.22      121.75     42.76 o 
   3 -13  10      249.23      301.83     50.53 o 
   4 -13  10       89.82       93.73     26.79 o 
   5 -13  10        3.97      -23.04     25.47 o 
   6 -13  10        0.13       -6.03     29.63 o 
   7 -13  10       60.99       58.03     38.73 o 
  -7 -12  10        5.88       13.19     34.00 o 
  -6 -12  10      116.83      147.27     44.62 o 
  -5 -12  10      502.25      469.22     62.62 o 
  -4 -12  10      419.78      431.59     57.10 o 
  -3 -12  10     1589.67     1729.10     92.72 o 
  -2 -12  10      456.74      459.76     53.99 o 
   0 -12  10      157.42      215.47     45.66 o 
   1 -12  10       48.17       43.07     33.65 o 
   2 -12  10      241.87      262.91     41.38 o 
   3 -12  10       64.73       76.48     25.28 o 
   4 -12  10      179.03      161.34     57.81 o 
   5 -12  10      619.88      616.71     61.52 o 
   6 -12  10      266.88      277.79     49.88 o 
   7 -12  10      310.59      337.86     54.57 o 
   8 -12  10      193.60      166.15     45.42 o 
  -8 -11  10      224.88      208.80     51.68 o 
  -7 -11  10      446.42      476.13     62.76 o 
  -6 -11  10      309.73      338.04     53.32 o 
  -5 -11  10      478.05      500.14     58.39 o 
  -4 -11  10      202.72      216.49     42.52 o 
  -3 -11  10       71.92      134.29     36.96 o 
  -2 -11  10      387.36      413.85     50.72 o 
  -1 -11  10       18.30        8.99     24.36 o 
   1 -11  10      673.41      634.44     39.98 o 
   2 -11  10      285.83      324.72     32.51 o 
   3 -11  10     1663.30     1632.16     69.03 o 
   4 -11  10     1213.47     1351.95     80.18 o 
   5 -11  10      600.62      607.83     61.73 o 
   6 -11  10      272.56      199.06     45.17 o 
   7 -11  10        0.07        4.64     30.32 o 
   8 -11  10        4.56      -39.30     26.20 o 
   9 -11  10        7.41       71.71     38.65 o 
  -9 -10  10      121.14       88.05     43.39 o 
  -8 -10  10       20.85       19.89     33.41 o 
  -7 -10  10      155.91      149.98     42.34 o 
  -6 -10  10       30.08       -1.13     26.97 o 
  -5 -10  10       56.38       66.05     32.89 o 
  -4 -10  10       19.42       12.95     25.41 o 
  -3 -10  10     1216.29     1214.19     74.35 o 
  -2 -10  10      698.37      700.52     56.77 o 
  -1 -10  10      936.19      965.80     62.89 o 
   0 -10  10        3.56       11.94     24.14 o 
   1 -10  10       95.75       81.13     21.69 o 
   2 -10  10       69.77       61.53     21.14 o 
   3 -10  10      268.14      313.12     31.21 o 
   4 -10  10        1.00       22.98     26.96 o 
   5 -10  10      329.44      290.72     45.94 o 
   6 -10  10      497.22      503.17     59.96 o 
   7 -10  10      510.11      394.58     55.59 o 
   8 -10  10      107.66      125.99     43.62 o 
   9 -10  10      531.90      576.28     70.10 o 
  10 -10  10      211.36      261.06     56.08 o 
 -10  -9  10        0.41      -16.34     35.82 o 
  -9  -9  10      173.91      118.10     43.40 o 
  -8  -9  10      356.08      297.17     53.77 o 
  -7  -9  10      425.11      358.69     52.14 o 
  -6  -9  10     1108.63     1034.17     73.95 o 
  -5  -9  10      886.26      941.90     70.78 o 
  -4  -9  10      864.42      824.21     63.28 o 
  -3  -9  10      872.49      953.42     64.54 o 
  -2  -9  10      714.42      871.19     51.09 o 
  -1  -9  10      628.02      645.53     35.71 o 
   0  -9  10      329.98      344.01     41.91 o 
   1  -9  10      919.09      917.12     44.84 o 
   2  -9  10       33.33       58.10     18.70 o 
   3  -9  10      201.08      200.86     25.11 o 
   4  -9  10     1157.12      978.40     67.14 o 
   5  -9  10      507.77      516.35     56.87 o 
   6  -9  10      828.53      762.22     66.05 o 
   7  -9  10      545.63      518.44     63.43 o 
   8  -9  10      128.98      124.49     41.40 o 
   9  -9  10        1.51       35.13     34.38 o 
  10  -9  10       10.91       -6.52     36.86 o 
 -11  -8  10      233.91      232.44     54.79 o 
 -10  -8  10      323.61      303.74     55.99 o 
  -9  -8  10      575.81      595.71     68.63 o 
  -8  -8  10      243.64      378.49     54.10 o 
  -7  -8  10      569.12      501.87     57.14 o 
  -6  -8  10        4.47       11.42     24.30 o 
  -5  -8  10      126.01      114.51     35.67 o 
  -4  -8  10       28.45       33.40     23.73 o 
  -3  -8  10       69.09       23.00     22.41 o 
  -2  -8  10      354.37      268.20     25.29 o 
  -1  -8  10      145.86      186.08     33.74 o 
   0  -8  10     1383.25     1423.40     76.83 o 
   1  -8  10     2999.70     3060.12     58.60 o 
   2  -8  10     1409.52     1386.94     38.62 o 
   3  -8  10      240.64      222.49     25.35 o 
   4  -8  10      597.21      504.69     50.96 o 
   5  -8  10      183.07      102.66     33.38 o 
   6  -8  10        0.89       17.02     29.35 o 
   7  -8  10      869.52      771.01     71.65 o 
   8  -8  10      152.36      112.28     39.00 o 
   9  -8  10       69.55      111.67     44.88 o 
  10  -8  10       64.48       44.44     39.70 o 
 -12  -7  10      114.15      108.47     43.14 o 
 -11  -7  10       61.57       56.39     35.83 o 
 -10  -7  10       69.11       16.84     28.45 o 
  -9  -7  10        1.72      -30.07     25.19 o 
  -8  -7  10       40.85       50.80     34.54 o 
  -7  -7  10      189.57      164.49     39.28 o 
  -6  -7  10      289.65      279.38     41.79 o 
  -5  -7  10      511.48      481.51     43.28 o 
  -4  -7  10     2823.45     2835.94     91.09 o 
  -3  -7  10      850.41      940.59     48.70 o 
  -2  -7  10     1128.51     1095.12     92.58 o 
  -1  -7  10     1945.84     1908.08     56.20 o 
   0  -7  10      755.11      710.73     34.72 o 
   1  -7  10      660.01      580.39     25.66 o 
   2  -7  10      261.99      274.49     19.76 o 
   3  -7  10      560.17      521.47     45.22 o 
   4  -7  10       77.27       68.71     27.59 o 
   5  -7  10      650.95      524.91     54.09 o 
   6  -7  10     1386.68     1191.74     78.50 o 
   7  -7  10     3056.80     3138.97    131.32 o 
   8  -7  10      101.18       98.50     41.83 o 
   9  -7  10      522.20      537.86     65.79 o 
  10  -7  10       88.03       55.27     45.59 o 
  11  -7  10       64.07      144.54     52.84 o 
 -13  -6  10        0.04      -27.93     26.73 o 
 -12  -6  10        3.51      -17.23     26.64 o 
 -11  -6  10       63.91       53.96     36.32 o 
 -10  -6  10      287.71      377.09     52.93 o 
  -9  -6  10     2824.04     2778.00    120.30 o 
  -8  -6  10      989.90      932.64     69.32 o 
  -7  -6  10     1063.67      980.09     68.14 o 
  -6  -6  10      866.10      903.66     40.05 o 
  -5  -6  10        1.52       -0.71     17.17 o 
  -4  -6  10      363.89      413.08     39.32 o 
  -3  -6  10      151.61      142.99     19.10 o 
  -2  -6  10      141.40      124.97     21.68 o 
  -1  -6  10        2.32       -2.03     10.97 o 
   0  -6  10      385.15      410.21     27.29 o 
   1  -6  10     1089.81     1168.19     43.17 o 
   2  -6  10     2435.13     2655.35     50.65 o 
   3  -6  10     1659.05     1508.39     49.72 o 
   4  -6  10      857.40      727.88     38.88 o 
   5  -6  10     1393.88     1360.29     79.29 o 
   6  -6  10       46.83       58.06     33.77 o 
   7  -6  10      217.24      207.02     45.00 o 
   8  -6  10      174.50      101.44     40.38 o 
   9  -6  10      292.13      338.22     58.17 o 
  10  -6  10        2.78       -7.24     39.71 o 
  11  -6  10      108.48       68.48     47.26 o 
 -13  -5  10      239.39       98.21     44.54 o 
 -12  -5  10      142.60      183.82     44.57 o 
 -11  -5  10       89.37       71.44     35.34 o 
 -10  -5  10     2759.82     2858.37    122.59 o 
  -9  -5  10      200.81      184.71     38.98 o 
  -8  -5  10      853.80      967.26     56.66 o 
  -7  -5  10       78.62       71.04     20.50 o 
  -6  -5  10      149.86      210.21     29.78 o 
  -5  -5  10      234.17      199.32     21.49 o 
  -4  -5  10      835.45      943.64     58.63 o 
  -3  -5  10     6514.80     6727.42    146.16 o 
  -2  -5  10     3609.36     3645.06     77.17 o 
  -1  -5  10     3361.54     3441.74     74.81 o 
   0  -5  10     3112.76     3098.22     70.79 o 
   1  -5  10     4187.89     4065.21     83.28 o 
   2  -5  10       10.04        8.71     12.64 o 
   3  -5  10      244.00      247.73     23.82 o 
   4  -5  10       16.49        7.11     13.49 o 
   5  -5  10      939.41      856.68     41.88 o 
   6  -5  10     1124.79     1047.18     73.78 o 
   7  -5  10       61.82      123.23     38.29 o 
   8  -5  10        5.25        6.55     31.39 o 
   9  -5  10      612.02      600.02     67.89 o 
  10  -5  10      242.23      231.78     53.68 o 
  11  -5  10      292.66      279.59     59.34 o 
 -14  -4  10      205.02      115.14     41.11 o 
 -13  -4  10      225.58      189.78     45.46 o 
 -12  -4  10      369.99      445.70     59.34 o 
 -11  -4  10      156.05      140.42     38.53 o 
 -10  -4  10      270.16      224.32     42.85 o 
  -9  -4  10       30.66       28.68     17.26 o 
  -8  -4  10      576.11      546.63     36.52 o 
  -7  -4  10      890.13      870.24     53.60 o 
  -6  -4  10      312.58      375.99     34.88 o 
  -5  -4  10      186.46      152.73     19.39 o 
  -4  -4  10     2068.29     1900.74     53.29 o 
  -3  -4  10      892.36      943.71     37.68 o 
  -2  -4  10     3409.02     3272.38     71.52 o 
  -1  -4  10      418.51      498.24     29.25 o 
   0  -4  10      272.53      251.41     22.26 o 
   1  -4  10     1322.64     1275.18     31.12 o 
   2  -4  10     1962.64     2155.19     58.41 o 
   3  -4  10      925.16     1022.78     41.12 o 
   4  -4  10      632.43      646.89     35.21 o 
   5  -4  10      823.00      769.97     49.42 o 
   6  -4  10     1351.26     1335.44     51.63 o 
   7  -4  10      785.42      716.68     41.73 o 
   8  -4  10      147.17      136.79     41.16 o 
   9  -4  10       67.20       88.04     38.21 o 
  10  -4  10        6.03        4.74     31.92 o 
  11  -4  10       25.13       32.50     38.92 o 
 -14  -3  10        8.51       37.26     32.91 o 
 -13  -3  10        7.40       20.75     31.41 o 
 -12  -3  10      156.71      198.13     42.55 o 
 -11  -3  10     2426.85     2450.21    110.48 o 
 -10  -3  10      997.54     1058.37     48.58 o 
  -9  -3  10      616.13      704.14     38.38 o 
  -8  -3  10      762.99      835.40     54.60 o 
  -7  -3  10      558.61      567.04     33.52 o 
  -6  -3  10      303.59      320.26     25.15 o 
  -5  -3  10      166.28      146.88     19.01 o 
  -4  -3  10      484.56      464.63     27.00 o 
  -3  -3  10       27.69        0.13     10.46 o 
  -2  -3  10       24.64        7.20     14.05 o 
  -1  -3  10      370.49      322.23     25.92 o 
   0  -3  10     2604.12     2432.27     60.41 o 
   1  -3  10     7856.54     7536.63     89.27 o 
   2  -3  10     3940.75     3850.20     81.36 o 
   3  -3  10     1620.14     1472.34     48.77 o 
   4  -3  10      440.84      492.68     44.73 o 
   5  -3  10      500.14      518.85     34.09 o 
   6  -3  10      667.94      642.09     38.31 o 
   7  -3  10       10.68       23.97     23.33 o 
   8  -3  10      226.98      234.95     30.13 o 
   9  -3  10      184.85      228.53     48.63 o 
  10  -3  10      474.54      439.33     61.56 o 
  11  -3  10      170.01      281.75     53.77 o 
 -15  -2  10       85.57       75.24     41.35 o 
 -14  -2  10      339.00      339.61     53.39 o 
 -13  -2  10      344.71      291.10     48.16 o 
 -12  -2  10      745.86      669.94     72.10 o 
 -11  -2  10     1138.03     1221.99     52.87 o 
 -10  -2  10      454.82      542.05     45.17 o 
  -9  -2  10      165.64      175.88     34.40 o 
  -8  -2  10      194.13      175.11     37.91 o 
  -7  -2  10      364.14      376.18     26.79 o 
  -6  -2  10     1640.45     1507.75     48.19 o 
  -5  -2  10     3429.59     3413.33     72.93 o 
  -4  -2  10      993.21      905.19     44.00 o 
  -3  -2  10       14.85       -9.48      9.83 o 
  -2  -2  10     8037.06     7755.95    121.41 o 
  -1  -2  10      563.34      653.00     61.09 o 
   0  -2  10      944.42      933.08     57.51 o 
   1  -2  10      436.49      406.37     96.78 o 
   2  -2  10       43.20       56.38     16.26 o 
   3  -2  10        8.07        2.32     18.75 o 
   4  -2  10      627.41      652.05     42.29 o 
   5  -2  10        1.36       -4.35     14.34 o 
   6  -2  10      626.68      553.25     76.43 o 
   7  -2  10      424.29      474.20     66.40 o 
   8  -2  10      570.54      597.26     41.83 o 
   9  -2  10      214.22      248.77     32.50 o 
  10  -2  10       22.74      -17.49     32.24 o 
  11  -2  10        2.60       40.86     37.36 o 
 -15  -1  10       85.56       79.09     37.73 o 
 -14  -1  10      195.50      171.78     42.09 o 
 -13  -1  10       11.67      -10.64     19.68 o 
 -12  -1  10       14.70       -9.76     18.60 o 
 -11  -1  10       75.28       90.63     23.54 o 
 -10  -1  10     1129.62     1150.71     49.41 o 
  -9  -1  10     3174.86     3091.82    103.53 o 
  -8  -1  10      532.69      569.74     32.69 o 
  -7  -1  10      982.10      828.08     37.37 o 
  -6  -1  10     4025.57     3913.84    104.07 o 
  -5  -1  10     3694.87     3886.93     78.00 o 
  -4  -1  10     2379.21     2535.16     60.17 o 
  -3  -1  10       83.70       73.63     14.82 o 
  -2  -1  10     1333.04     1348.10     42.67 o 
  -1  -1  10     2628.78     2696.40     62.32 o 
   0  -1  10     1342.72     1603.73    183.57 o 
   1  -1  10      817.69      841.17     36.10 o 
   2  -1  10      985.68      950.81     38.97 o 
   3  -1  10     3195.11     3018.28     72.39 o 
   4  -1  10     2093.30     2089.68     61.17 o 
   5  -1  10      180.50      162.13     46.70 o 
   6  -1  10       32.07       11.50     17.15 o 
   7  -1  10      370.23      247.30     41.52 o 
   8  -1  10      120.34       76.85     23.88 o 
   9  -1  10        3.89        6.18     20.73 o 
  10  -1  10      101.77       99.17     28.12 o 
 -15   0  10       34.58       -8.86     25.39 o 
 -14   0  10      134.63      131.70     29.02 o 
 -13   0  10      197.83      208.27     30.52 o 
 -12   0  10      607.90      754.26     44.32 o 
 -11   0  10      652.62      579.47     50.93 o 
 -10   0  10     1893.50     2227.11     94.45 o 
  -9   0  10        9.17        2.96     13.93 o 
  -8   0  10       70.40       87.05     17.89 o 
  -7   0  10     1583.53     1586.68     52.09 o 
  -6   0  10      563.90      619.74     32.00 o 
  -5   0  10     1151.93     1361.19     44.32 o 
  -4   0  10      143.75      133.20     17.07 o 
  -3   0  10      558.21      428.03     25.86 o 
  -2   0  10    16130.59    15180.22    287.81 o 
  -1   0  10       33.01       79.87     21.33 o 
   0   0  10    13082.83    12975.29    204.31 o 
   1   0  10      834.02      786.18     35.42 o 
   2   0  10     1775.72     1829.72     54.09 o 
   3   0  10        1.03      -18.81     12.54 o 
   4   0  10      564.27      527.90     43.44 o 
   5   0  10      310.62      277.32     38.38 o 
   6   0  10       11.78      -12.42     16.58 o 
   7   0  10      703.43      648.65     41.72 o 
   8   0  10      428.21      443.43     37.99 o 
   9   0  10      368.88      407.69     57.07 o 
  10   0  10      225.82      346.54     57.01 o 
 -16   1  10      376.91      379.43     61.31 o 
 -15   1  10      273.88      302.18     54.19 o 
 -14   1  10      373.36      326.49     34.89 o 
 -13   1  10      223.77      274.93     30.94 o 
 -12   1  10      112.31       72.82     21.13 o 
 -11   1  10       11.89       -0.91     15.02 o 
 -10   1  10        0.08        9.56     14.93 o 
  -9   1  10      584.93      544.13     33.03 o 
  -8   1  10     1253.01     1161.85     44.85 o 
  -7   1  10     1454.54     1366.02     45.91 o 
  -6   1  10      921.60      825.35     35.07 o 
  -5   1  10     6054.46     6037.09    111.55 o 
  -4   1  10     3894.15     4394.36     64.89 o 
  -3   1  10        2.65        2.72      7.71 o 
  -2   1  10     1734.76     1731.53     48.67 o 
  -1   1  10     1075.30     1079.87     39.51 o 
   0   1  10      272.98      346.96     33.83 o 
   1   1  10        1.25       -7.32     10.94 o 
   2   1  10      876.57     1013.91     40.82 o 
   3   1  10     2973.64     3222.14     76.86 o 
   4   1  10     2680.90     2648.72    122.82 o 
   5   1  10       16.54        0.19     16.15 o 
   6   1  10      262.33      276.45     30.13 o 
   7   1  10      588.30      545.93     39.81 o 
   8   1  10      187.40      198.60     45.73 o 
   9   1  10       88.43       39.61     33.48 o 
  10   1  10        1.61      -32.58     28.33 o 
 -16   2  10       23.86       60.90     44.68 o 
 -15   2  10      186.59      264.84     53.96 o 
 -14   2  10        0.38       34.18     21.86 o 
 -13   2  10       80.92       79.52     23.54 o 
 -12   2  10        2.26      -12.06     23.38 o 
 -11   2  10      341.22      435.76     33.80 o 
 -10   2  10      778.28      890.28     72.42 o 
  -9   2  10     1987.73     2174.27     61.97 o 
  -8   2  10     3014.58     2939.41     57.83 o 
  -7   2  10     2270.66     2073.28     45.80 o 
  -6   2  10       49.88       41.18     11.19 o 
  -5   2  10     1864.47     1663.09     38.31 o 
  -4   2  10      369.44      370.00     19.33 o 
  -3   2  10       51.29       40.97      9.76 o 
  -2   2  10     5391.11     5454.09     96.97 o 
  -1   2  10     2847.23     2346.71     40.80 o 
   0   2  10      157.63       96.79     16.62 o 
   1   2  10     3820.41     3456.47     76.10 o 
   2   2  10      970.81      923.68     58.38 o 
   3   2  10      766.55      807.05     39.10 o 
   4   2  10      251.27      308.59     63.54 o 
   5   2  10       26.76        0.86     19.47 o 
   6   2  10       18.92       25.90     19.70 o 
   7   2  10       63.42       56.54     33.45 o 
   8   2  10      262.94      230.33     49.91 o 
   9   2  10      310.71      325.05     58.00 o 
 -16   3  10      180.83      141.22     48.72 o 
 -15   3  10        3.53       16.33     40.45 o 
 -14   3  10      430.22      426.35     58.22 o 
 -13   3  10     1212.44     1165.60     70.04 o 
 -12   3  10      185.85      204.57     27.54 o 
 -11   3  10       45.13       41.12     21.10 o 
 -10   3  10      607.59      700.10     30.80 o 
  -9   3  10      465.13      477.47     49.21 o 
  -8   3  10      766.61      875.77     39.70 o 
  -7   3  10      246.06      254.13     19.24 o 
  -6   3  10     6062.79     6122.10     85.16 o 
  -5   3  10       20.91       -0.25      9.21 o 
  -4   3  10      663.79      735.35     26.02 o 
  -3   3  10     5597.05     5979.10     79.64 o 
  -2   3  10     1225.92     1293.68     32.16 o 
  -1   3  10     3139.96     3151.76     51.29 o 
   0   3  10     8362.22     8444.50    132.68 o 
   1   3  10      983.36      780.43     55.89 o 
   2   3  10       37.33       19.80     15.39 o 
   3   3  10      178.75      195.72     40.92 o 
   4   3  10      667.93      694.12     39.05 o 
   5   3  10      621.31      729.62     41.37 o 
   6   3  10      316.66      322.41     53.28 o 
   7   3  10      456.08      459.98     60.28 o 
   8   3  10      462.73      597.23     71.53 o 
   9   3  10       23.58       13.68     36.24 o 
 -16   4  10      133.96      151.82     49.59 o 
 -15   4  10       70.89      123.18     48.55 o 
 -14   4  10        9.05      -17.50     33.51 o 
 -13   4  10      236.19      264.63     53.06 o 
 -12   4  10      664.44      641.15     43.72 o 
 -11   4  10      236.50      259.03     22.98 o 
 -10   4  10       42.06       39.72     14.59 o 
  -9   4  10      411.46      369.17     27.28 o 
  -8   4  10     3113.05     3082.71     59.60 o 
  -7   4  10     2981.32     2934.45     59.43 o 
  -6   4  10      823.08      875.34     34.46 o 
  -5   4  10      180.91      184.55     16.68 o 
  -4   4  10      560.54      487.08     23.38 o 
  -3   4  10       20.28        6.34      9.99 o 
  -2   4  10       41.86       38.50     11.37 o 
  -1   4  10      450.55      487.50     24.25 o 
   0   4  10      770.83      658.48     33.94 o 
   1   4  10      483.99      523.16     47.91 o 
   2   4  10      105.32      107.31     31.94 o 
   3   4  10      170.54      148.93     23.31 o 
   4   4  10      635.99      665.91     63.55 o 
   5   4  10     2031.29     2035.11    105.04 o 
   6   4  10      168.08      196.03     45.69 o 
   7   4  10        3.00       -0.10     30.95 o 
   8   4  10        3.77       -6.18     31.56 o 
   9   4  10       52.90      111.49     44.56 o 
 -16   5  10       31.22       38.34     42.29 o 
 -15   5  10      234.27      160.81     50.54 o 
 -14   5  10      439.89      449.32     43.14 o 
 -13   5  10      491.77      473.30     42.76 o 
 -12   5  10     1686.19     1775.42     92.36 o 
 -11   5  10     1497.45     1677.69     88.97 o 
 -10   5  10      804.31      849.28     34.11 o 
  -9   5  10      719.72      677.75     29.53 o 
  -8   5  10      449.32      493.19     35.73 o 
  -7   5  10       62.43       30.98     16.36 o 
  -6   5  10     1862.12     1880.98     43.96 o 
  -5   5  10     1976.09     2124.69     46.33 o 
  -4   5  10     3922.08     4415.19     71.82 o 
  -3   5  10      894.19      873.97     29.63 o 
  -2   5  10     1075.43     1034.09     31.67 o 
  -1   5  10      442.77      368.06     25.30 o 
   0   5  10      255.17      295.89     30.15 o 
   1   5  10      333.52      280.17     25.94 o 
   2   5  10     1076.42     1235.89     76.11 o 
   3   5  10      189.14      116.17     37.46 o 
   4   5  10      430.02      576.67     63.67 o 
   5   5  10      217.64      199.90     46.45 o 
   6   5  10      196.66      202.09     51.42 o 
   7   5  10       47.55        3.91     34.69 o 
   8   5  10      273.59      253.18     56.41 o 
 -16   6  10      276.05      390.20     67.52 o 
 -15   6  10      270.70      275.91     45.52 o 
 -14   6  10      157.39      154.40     32.78 o 
 -13   6  10     1393.09     1483.84    116.49 o 
 -12   6  10      253.61      257.19     47.42 o 
 -11   6  10      124.16       94.56     24.49 o 
 -10   6  10       29.77       24.70     24.05 o 
  -9   6  10        4.62       13.45     12.50 o 
  -8   6  10      297.83      302.81     21.92 o 
  -7   6  10      427.23      448.36     25.05 o 
  -6   6  10     1804.88     1916.82     45.66 o 
  -5   6  10     3571.98     3653.58     64.04 o 
  -4   6  10     1521.82     1752.79     42.80 o 
  -3   6  10      340.67      349.08     21.67 o 
  -2   6  10      450.66      477.48     30.12 o 
  -1   6  10       25.06       39.82     13.33 o 
   0   6  10      121.86      158.13     21.42 o 
   1   6  10      436.38      438.01     52.71 o 
   2   6  10      272.16      406.14     53.35 o 
   3   6  10      320.96      387.66     55.46 o 
   4   6  10      565.81      483.74     60.73 o 
   5   6  10      166.32      149.67     44.52 o 
   6   6  10      174.74      265.01     55.11 o 
   7   6  10      117.66      202.73     52.73 o 
 -16   7  10       61.65       23.18     48.57 o 
 -15   7  10       27.78       60.92     29.51 o 
 -14   7  10       30.95       17.19     25.60 o 
 -13   7  10       43.04       16.94     25.24 o 
 -12   7  10        2.51      -25.69     19.97 o 
 -11   7  10      441.63      397.58     73.46 o 
 -10   7  10      848.61      967.85     49.21 o 
  -9   7  10      721.42      775.30     44.72 o 
  -8   7  10      631.95      589.82     58.04 o 
  -7   7  10     2105.55     2157.30     66.71 o 
  -6   7  10     1014.76     1020.09     34.92 o 
  -5   7  10     1294.03     1241.89     37.95 o 
  -4   7  10       11.61      -10.79     18.75 o 
  -3   7  10        4.17      -16.88     11.25 o 
  -2   7  10      393.64      338.12     23.03 o 
  -1   7  10     1009.76      883.89     57.04 o 
   0   7  10      557.31      510.61     54.06 o 
   1   7  10     1046.31     1121.71     75.77 o 
   2   7  10      321.58      386.41     55.22 o 
   3   7  10      322.67      391.87     58.74 o 
   4   7  10        1.28      -10.98     32.11 o 
   5   7  10       65.11       60.95     43.61 o 
   6   7  10      109.17      163.65     48.97 o 
   7   7  10       37.62       -8.88     37.26 o 
 -16   8  10      179.34      210.52     40.37 o 
 -15   8  10       42.89       78.29     55.32 o 
 -14   8  10      528.24      633.99     81.64 o 
 -13   8  10      998.68     1188.50    135.70 o 
 -12   8  10      619.13      529.80     43.51 o 
 -11   8  10      581.25      588.46     75.42 o 
 -10   8  10        3.06      -19.36     20.74 o 
  -9   8  10      225.77      214.15     45.63 o 
  -8   8  10      167.93      147.78     34.63 o 
  -7   8  10      160.35      114.92     17.94 o 
  -6   8  10        0.75        8.79     15.47 o 
  -5   8  10      976.10      970.92     35.61 o 
  -4   8  10      542.34      647.68     37.07 o 
  -3   8  10      837.10      905.01     46.25 o 
  -2   8  10      681.60      869.77     43.34 o 
  -1   8  10      303.52      270.77     29.49 o 
   0   8  10      899.11      820.96     68.33 o 
   1   8  10        7.02      -19.81     27.17 o 
   2   8  10      272.44      321.54     53.60 o 
   3   8  10      168.89      154.91     46.14 o 
   4   8  10       18.14      -11.55     32.92 o 
   5   8  10      355.81      319.75     60.30 o 
   6   8  10       39.48       53.62     43.66 o 
 -15   9  10      179.26      227.87     50.18 o 
 -14   9  10      231.25      318.73     60.22 o 
 -13   9  10      102.88       86.43     29.55 o 
 -12   9  10       50.54       68.13     27.18 o 
 -11   9  10      436.70      487.97     61.15 o 
 -10   9  10      750.39      724.52     57.45 o 
  -9   9  10     1447.19     1595.54     62.70 o 
  -8   9  10     1153.36     1048.42     52.49 o 
  -7   9  10     2086.36     2019.87     67.32 o 
  -6   9  10     1058.96     1040.64     38.37 o 
  -5   9  10      368.91      350.96     25.43 o 
  -4   9  10      190.49      220.01     21.87 o 
  -3   9  10        2.34       -0.29     26.28 o 
  -2   9  10        0.85      -12.48     17.92 o 
  -1   9  10       55.45       61.69     23.36 o 
   0   9  10      323.42      266.27     49.02 o 
   1   9  10      279.41      323.12     52.07 o 
   2   9  10      237.61      328.17     55.25 o 
   3   9  10      289.06      361.97     61.93 o 
   4   9  10      116.77      163.63     51.99 o 
   5   9  10        7.23       45.68     43.18 o 
 -15  10  10       36.99       14.50     27.06 o 
 -14  10  10       81.08       77.06     28.28 o 
 -13  10  10      199.49      209.51     35.99 o 
 -12  10  10      850.28      822.65     54.59 o 
 -11  10  10      739.47      641.88     49.02 o 
 -10  10  10      332.42      274.33     36.00 o 
  -9  10  10      321.78      340.46     37.08 o 
  -8  10  10      635.83      585.19     43.03 o 
  -7  10  10      500.12      451.18     51.07 o 
  -6  10  10       27.36       -5.24     21.06 o 
  -5  10  10      673.32      670.63     33.01 o 
  -4  10  10      167.74      132.44     50.42 o 
  -3  10  10      304.43      378.87     34.91 o 
  -2  10  10      542.23      590.61     40.26 o 
  -1  10  10      615.81      670.52     43.89 o 
   0  10  10      488.84      560.84     61.69 o 
   1  10  10      185.38      271.22     52.66 o 
   2  10  10      266.13      239.91     52.00 o 
   3  10  10       32.31       22.93     41.65 o 
   4  10  10       42.51       41.92     44.93 o 
 -14  11  10      132.92      146.68     41.98 o 
 -13  11  10      171.41      209.84     35.82 o 
 -12  11  10      293.90      246.73     42.49 o 
 -11  11  10       36.46       47.14     25.94 o 
 -10  11  10        8.68      -18.94     21.99 o 
  -9  11  10       15.47       15.37     21.39 o 
  -8  11  10        1.38        5.47     22.39 o 
  -7  11  10      791.58      865.71     49.51 o 
  -6  11  10      359.56      404.66     54.62 o 
  -5  11  10     1187.85     1325.44     85.53 o 
  -4  11  10      512.98      497.68     38.01 o 
  -3  11  10      832.04      818.97     48.59 o 
  -2  11  10      234.61      220.91     45.63 o 
  -1  11  10      235.64      263.13     49.69 o 
   0  11  10        2.01      -41.26     27.58 o 
   1  11  10       10.54       -2.11     33.87 o 
   2  11  10        3.84       53.15     41.14 o 
   3  11  10      118.99      190.06     53.32 o 
 -13  12  10        7.15       68.63     78.38 o 
 -12  12  10       29.44       48.19     27.74 o 
 -11  12  10      377.65      420.03     43.98 o 
 -10  12  10      252.32      359.60     40.38 o 
  -9  12  10       56.57       44.37     35.23 o 
  -8  12  10      197.84      206.37     31.87 o 
  -7  12  10      463.82      511.31     66.89 o 
  -6  12  10      107.49       69.46     39.28 o 
  -5  12  10       11.33      -31.09     31.32 o 
  -4  12  10       25.61      -17.56     33.42 o 
  -3  12  10      108.29      141.92     29.84 o 
  -2  12  10      185.96      172.75     33.23 o 
  -1  12  10      199.51      172.27     46.18 o 
   0  12  10       65.23       60.93     38.74 o 
   1  12  10      128.71      114.36     46.56 o 
   2  12  10       89.00      145.34     49.52 o 
 -12  13  10       93.71       60.52     92.30 o 
 -11  13  10      387.18      466.07     44.89 o 
 -10  13  10      211.78      259.63     37.52 o 
  -9  13  10      166.32      179.16     48.72 o 
  -8  13  10        0.61      -49.03     32.68 o 
  -7  13  10        8.73        8.32     37.42 o 
  -6  13  10       51.26       90.31     43.70 o 
  -5  13  10      137.17      167.09     48.51 o 
  -4  13  10      260.21      353.44     57.42 o 
  -3  13  10      251.08      254.63     53.21 o 
  -2  13  10      170.28      214.77     39.84 o 
  -1  13  10       64.76       20.80     36.12 o 
   0  13  10        0.20      -27.60     31.73 o 
 -11  14  10       20.42       35.43     27.74 o 
 -10  14  10       75.13       83.32     45.23 o 
  -9  14  10      125.24      179.70     51.85 o 
  -8  14  10      246.69      242.14     54.71 o 
  -7  14  10       89.85       76.11     44.78 o 
  -6  14  10      372.29      367.94     62.41 o 
  -5  14  10      123.54       75.38     43.19 o 
  -4  14  10       91.33       53.44     44.79 o 
  -3  14  10       96.99       38.19     41.79 o 
  -8  15  10       41.64       65.78     45.49 o 
  -7  15  10       82.47       21.29     40.86 o 
  -6  15  10       96.26      134.60     54.17 o 
  -1 -14  11      411.48      463.72     62.19 o 
   0 -14  11      294.94      386.45     57.39 o 
   1 -14  11      308.71      346.57     55.21 o 
   2 -14  11      218.95      158.45     49.58 o 
   5 -14  11       20.10       18.76     32.30 o 
  -5 -13  11      319.10      531.35     67.16 o 
  -4 -13  11      209.82      281.85     51.57 o 
   0 -13  11       23.68      -14.44     29.89 o 
   1 -13  11       16.93       23.17     35.82 o 
   2 -13  11       42.98       41.52     36.29 o 
   4 -13  11      274.39      302.59     49.47 o 
   5 -13  11      508.50      570.33     63.14 o 
   6 -13  11      352.21      416.53     59.13 o 
   7 -13  11      205.46      173.09     48.54 o 
  -7 -12  11      161.26      152.93     49.04 o 
  -6 -12  11      219.95      289.30     53.75 o 
  -5 -12  11       18.45      101.18     40.81 o 
  -4 -12  11        0.11       -3.84     27.98 o 
  -3 -12  11       36.95      -29.22     28.32 o 
  -2 -12  11      138.57      103.86     37.08 o 
   0 -12  11      198.27      276.27     45.49 o 
   1 -12  11      511.81      575.70     59.07 o 
   2 -12  11      253.49      275.90     40.42 o 
   3 -12  11      432.61      510.86     55.99 o 
   4 -12  11      584.12      423.98     52.83 o 
   5 -12  11       83.95       74.36     35.29 o 
   6 -12  11       29.94       33.49     33.87 o 
   7 -12  11       18.99       25.70     34.02 o 
   8 -12  11        5.87       -1.27     32.09 o 
  -8 -11  11        5.18      -11.94     32.88 o 
  -7 -11  11        2.78      -19.58     29.38 o 
  -6 -11  11        9.14       19.32     30.50 o 
  -5 -11  11       53.71       86.72     36.89 o 
  -4 -11  11      239.14      254.96     46.52 o 
  -3 -11  11     1116.88     1289.78     79.81 o 
  -2 -11  11     1362.24     1510.24     83.33 o 
  -1 -11  11     2535.04     2537.86    104.72 o 
   1 -11  11        0.73      -24.51     28.65 o 
   2 -11  11       47.91       27.56     20.46 o 
   3 -11  11      286.71      325.46     47.99 o 
   4 -11  11      302.62      338.30     48.00 o 
   5 -11  11      222.16      239.42     45.17 o 
   6 -11  11      174.19      158.66     42.69 o 
   7 -11  11      197.59      229.35     49.75 o 
   8 -11  11      152.41      164.44     47.47 o 
  -9 -10  11      105.61      162.53     51.27 o 
  -8 -10  11      288.37      282.46     52.84 o 
  -7 -10  11      170.49      209.07     46.30 o 
  -6 -10  11       26.61       36.48     30.31 o 
  -5 -10  11      462.94      448.72     54.50 o 
  -4 -10  11     1085.81     1023.45     71.38 o 
  -3 -10  11      114.48      133.33     36.41 o 
  -2 -10  11        2.64      -15.07     21.65 o 
  -1 -10  11      187.26      206.84     36.96 o 
   0 -10  11      439.71      413.14     32.87 o 
   1 -10  11      317.01      294.38     30.14 o 
   2 -10  11     1508.19     1412.71     54.46 o 
   3 -10  11     1550.90     1537.85     86.92 o 
   4 -10  11      998.87      961.25     70.35 o 
   5 -10  11     1535.31     1471.30     88.17 o 
   6 -10  11      480.23      427.87     56.05 o 
   7 -10  11      155.37      175.20     44.97 o 
   8 -10  11       27.14       19.27     29.80 o 
   9 -10  11        1.08      -28.89     31.93 o 
 -10  -9  11      253.37      224.93     55.24 o 
  -9  -9  11      467.26      532.35     67.56 o 
  -8  -9  11       92.95      142.71     42.58 o 
  -7  -9  11        7.74       17.56     30.55 o 
  -6  -9  11        8.58       12.77     27.50 o 
  -5  -9  11      386.02      363.35     49.33 o 
  -4  -9  11       19.58       -4.56     20.58 o 
  -3  -9  11      139.28      208.26     38.34 o 
  -2  -9  11     1759.69     1915.91     60.25 o 
  -1  -9  11      641.44      698.28     38.54 o 
   0  -9  11       35.48       26.86     16.28 o 
   1  -9  11     1667.70     1512.30     43.44 o 
   2  -9  11      271.07      353.29     32.13 o 
   3  -9  11        7.78       32.68     26.45 o 
   4  -9  11      122.66      165.69     38.27 o 
   5  -9  11        8.13       11.95     28.40 o 
   6  -9  11      335.53      425.14     56.93 o 
   7  -9  11      101.88       91.04     38.20 o 
   8  -9  11      434.25      571.02     69.12 o 
   9  -9  11      412.40      463.96     62.99 o 
 -11  -8  11      106.11       30.18     37.76 o 
 -10  -8  11       16.23      -12.83     29.15 o 
  -9  -8  11      114.47      157.13     42.85 o 
  -8  -8  11      375.24      344.78     54.31 o 
  -7  -8  11     1203.05     1267.94     83.15 o 
  -6  -8  11      837.63      695.71     63.16 o 
  -5  -8  11     1020.77     1058.52     71.27 o 
  -4  -8  11      177.94      168.48     30.97 o 
  -3  -8  11      896.66      951.64     42.63 o 
  -2  -8  11      504.45      570.27     35.28 o 
  -1  -8  11      255.69      247.61     25.40 o 
   0  -8  11      363.19      419.82     30.88 o 
   1  -8  11      370.43      338.73     27.33 o 
   2  -8  11        2.95       -6.32     17.35 o 
   3  -8  11       78.75      129.09     32.97 o 
   4  -8  11       77.13       29.25     27.03 o 
   5  -8  11      870.60      783.81     66.46 o 
   6  -8  11      432.06      380.86     54.33 o 
   7  -8  11      888.07     1047.15     78.81 o 
   8  -8  11      331.13      355.03     55.59 o 
   9  -8  11       66.21       78.93     44.11 o 
  10  -8  11       98.75      127.82     51.97 o 
 -12  -7  11       17.55       61.52     38.89 o 
 -11  -7  11      125.73      185.35     46.73 o 
 -10  -7  11      321.59      361.98     55.78 o 
  -9  -7  11      777.00      854.44     75.43 o 
  -8  -7  11     2167.33     2389.84    113.32 o 
  -7  -7  11      833.44      725.93     65.01 o 
  -6  -7  11      112.43      159.44     36.76 o 
  -5  -7  11       17.07       39.76     22.38 o 
  -4  -7  11        1.44       13.23     13.93 o 
  -3  -7  11       93.71      116.37     20.37 o 
  -2  -7  11       41.81       32.39     15.59 o 
  -1  -7  11       87.67       45.37     16.83 o 
   0  -7  11      661.32      482.70     70.89 o 
   1  -7  11     2540.21     2391.58     79.76 o 
   2  -7  11     1894.05     1896.37     58.41 o 
   3  -7  11     2364.98     2287.13    107.20 o 
   4  -7  11     1449.34     1361.77     79.54 o 
   5  -7  11     1502.90     1508.61     85.37 o 
   6  -7  11      199.94      153.47     41.04 o 
   7  -7  11      864.47      830.09     71.92 o 
   8  -7  11        0.18       18.01     33.61 o 
   9  -7  11       27.28       66.42     43.10 o 
  10  -7  11       82.47       74.55     43.04 o 
 -13  -6  11      185.60      140.64     46.12 o 
 -12  -6  11      221.01      195.84     47.80 o 
 -11  -6  11      120.49      100.23     39.92 o 
 -10  -6  11      260.19      286.97     48.59 o 
  -9  -6  11     1384.30     1467.40     89.28 o 
  -8  -6  11       26.79       17.71     27.05 o 
  -7  -6  11        0.03      -19.56     19.95 o 
  -6  -6  11      102.88       91.96     24.77 o 
  -5  -6  11     2258.97     2232.81     89.39 o 
  -4  -6  11     2358.64     2388.54    113.19 o 
  -3  -6  11      467.91      460.22     30.81 o 
  -2  -6  11      852.89      855.05     38.63 o 
  -1  -6  11     2283.31     2286.71     62.61 o 
   0  -6  11      847.32      932.92    117.02 o 
   1  -6  11     1000.72      967.66     31.85 o 
   2  -6  11      113.94      122.17     22.85 o 
   3  -6  11        6.08       -8.20     15.88 o 
   4  -6  11      263.30      369.64     30.02 o 
   5  -6  11        3.31      -30.85     20.57 o 
   6  -6  11       93.13      131.03     38.73 o 
   7  -6  11      420.07      334.41     52.27 o 
   8  -6  11      215.87      214.78     48.22 o 
   9  -6  11      652.09      631.05     70.63 o 
  10  -6  11      274.52      357.45     60.72 o 
 -13  -5  11        1.10        0.77     28.12 o 
 -12  -5  11       36.65       26.11     29.54 o 
 -11  -5  11       25.10       34.13     28.95 o 
 -10  -5  11       22.14       70.04     33.52 o 
  -9  -5  11     1308.82     1403.84     83.67 o 
  -8  -5  11       90.39       83.09     32.59 o 
  -7  -5  11      820.94      851.18     53.83 o 
  -6  -5  11     3286.51     3310.62     77.65 o 
  -5  -5  11      729.00      685.31     35.82 o 
  -4  -5  11      125.98      141.72     19.88 o 
  -3  -5  11      804.23      806.90     43.01 o 
  -2  -5  11       32.41       67.13     16.77 o 
  -1  -5  11       42.72       64.34     16.57 o 
   0  -5  11      145.91      178.45     21.40 o 
   1  -5  11     1406.60     1349.59     47.56 o 
   2  -5  11       41.37       21.57     14.81 o 
   3  -5  11     1061.95     1104.23     44.89 o 
   4  -5  11       93.62       85.03     38.60 o 
   5  -5  11        2.47        3.46     16.25 o 
   6  -5  11      186.87      152.56     39.68 o 
   7  -5  11      738.59      728.30     67.64 o 
   8  -5  11       69.97       98.82     39.27 o 
   9  -5  11        2.48      -15.92     32.94 o 
  10  -5  11        3.16        3.92     35.02 o 
 -14  -4  11       52.55       21.95     33.54 o 
 -13  -4  11      369.54      455.09     63.26 o 
 -12  -4  11      118.45      152.85     41.71 o 
 -11  -4  11      153.91      150.37     39.31 o 
  -9  -4  11       35.79        8.94     19.81 o 
  -8  -4  11      100.25       40.60     25.52 o 
  -7  -4  11      331.18      378.03     29.62 o 
  -6  -4  11      448.42      472.81     31.28 o 
  -5  -4  11      105.84      147.36     23.08 o 
  -4  -4  11     1956.46     1918.09     78.84 o 
  -3  -4  11     2554.76     2555.81     64.44 o 
  -2  -4  11     2570.76     2507.05     91.32 o 
  -1  -4  11     3719.97     3696.40     79.99 o 
   0  -4  11     4594.94     4714.75     93.52 o 
   1  -4  11     2119.69     2343.26     89.01 o 
   2  -4  11      166.30      217.82     29.86 o 
   3  -4  11      388.15      427.90     31.27 o 
   4  -4  11       26.82        8.69     14.94 o 
   5  -4  11       81.47      118.30     22.18 o 
   6  -4  11      156.43      170.51     26.18 o 
   7  -4  11       66.47       41.78     32.93 o 
   8  -4  11       57.17       50.59     34.57 o 
   9  -4  11      441.69      442.88     62.12 o 
  10  -4  11       75.58       85.45     44.66 o 
 -14  -3  11      214.64      275.59     53.01 o 
 -13  -3  11      167.53      140.64     41.37 o 
 -12  -3  11      503.18      465.38     56.72 o 
 -11  -3  11      448.32      403.91     35.71 o 
 -10  -3  11      337.62      270.33     30.27 o 
  -9  -3  11      759.70      808.50     42.10 o 
  -8  -3  11        2.93        5.03     14.86 o 
  -7  -3  11       21.77       37.46     16.17 o 
  -6  -3  11      573.55      458.45     60.10 o 
  -5  -3  11     2330.80     2405.85     62.32 o 
  -4  -3  11     4501.74     4581.15     90.15 o 
  -3  -3  11     1578.32     1654.17     50.90 o 
  -2  -3  11     2323.86     2263.13     84.31 o 
  -1  -3  11      407.08      381.27     29.95 o 
   0  -3  11      133.82      211.98     22.13 o 
   1  -3  11     1196.13     1197.73     44.53 o 
   2  -3  11      323.29      374.50     65.81 o 
   3  -3  11      473.73      462.54     50.60 o 
   4  -3  11      291.68      295.52     27.80 o 
   5  -3  11      206.61      136.19     35.71 o 
   6  -3  11     1121.35     1245.13     52.53 o 
   7  -3  11      779.42      692.20     42.18 o 
   8  -3  11      212.45      177.51     42.41 o 
   9  -3  11        9.43       44.59     37.52 o 
  10  -3  11        1.33       70.28     39.86 o 
 -15  -2  11       38.56       41.28     33.69 o 
 -14  -2  11       16.15       33.01     32.20 o 
 -13  -2  11        1.93      -27.82     18.54 o 
 -12  -2  11      500.96      459.57     38.46 o 
 -11  -2  11     1202.04     1185.20     53.82 o 
 -10  -2  11     1773.62     1995.30     88.76 o 
  -9  -2  11     2807.90     3006.33    105.43 o 
  -8  -2  11     2307.18     2387.16     70.94 o 
  -7  -2  11     3126.30     3202.46     88.70 o 
  -6  -2  11     1057.69     1020.22     41.15 o 
  -5  -2  11     3719.95     3654.92     78.84 o 
  -4  -2  11      122.63      127.65     18.62 o 
  -3  -2  11        1.64       -3.06     11.33 o 
  -2  -2  11     1013.22      841.82     36.62 o 
  -1  -2  11      561.24      535.09     29.92 o 
   0  -2  11     3254.61     3082.30    145.32 o 
   1  -2  11     4484.42     4343.17     89.43 o 
   2  -2  11     1695.63     1677.04    116.46 o 
   3  -2  11      915.76      929.64     42.28 o 
   4  -2  11      344.98      343.64     29.17 o 
   5  -2  11      542.05      535.73     68.60 o 
   6  -2  11      821.44      790.33     43.74 o 
   7  -2  11        4.13        1.41     26.11 o 
   8  -2  11       21.71       40.29     43.63 o 
   9  -2  11      414.91      408.69     58.40 o 
  10  -2  11      330.28      460.16     62.40 o 
 -15  -1  11       86.36       84.46     36.37 o 
 -14  -1  11      430.44      406.46     54.95 o 
 -13  -1  11      519.41      487.08     46.76 o 
 -12  -1  11      532.57      529.74     39.75 o 
 -11  -1  11      188.05      148.43     33.32 o 
 -10  -1  11     1458.27     1375.85     74.28 o 
  -9  -1  11      346.36      436.21     33.31 o 
  -8  -1  11      240.88      305.40     26.93 o 
  -7  -1  11      615.01      583.18     33.55 o 
  -6  -1  11      431.34      414.29     28.18 o 
  -5  -1  11     2043.83     2128.08     66.11 o 
  -4  -1  11     1786.72     1907.91     53.20 o 
  -3  -1  11     2590.50     2804.40     74.37 o 
  -2  -1  11     6032.46     6273.82    108.55 o 
  -1  -1  11     1548.21     1457.88     47.19 o 
   0  -1  11      490.45      382.96     27.05 o 
   1  -1  11      209.73      188.07     26.51 o 
   2  -1  11      151.58      139.47     20.90 o 
   3  -1  11      230.67      235.70     25.01 o 
   4  -1  11       14.23       19.79     18.68 o 
   5  -1  11      254.52      228.57     26.46 o 
   6  -1  11      340.03      319.42     31.72 o 
   7  -1  11      303.42      308.53     33.75 o 
   8  -1  11      349.49      334.42     69.92 o 
   9  -1  11       97.85      121.48     28.16 o 
  10  -1  11      234.81      172.33     46.70 o 
 -15   0  11      191.58      162.64     31.81 o 
 -14   0  11      198.07      143.76     28.96 o 
 -13   0  11      313.16      298.74     87.05 o 
 -12   0  11      188.93      144.57     26.43 o 
 -11   0  11       44.44       24.25     18.33 o 
 -10   0  11      576.05      584.91     37.60 o 
  -9   0  11      423.49      494.96     33.73 o 
  -8   0  11     1275.44     1253.25     46.78 o 
  -7   0  11      485.17      450.20     29.75 o 
  -6   0  11     6179.53     5893.12    105.37 o 
  -5   0  11     1539.87     1409.60     46.02 o 
  -4   0  11     7880.15     7575.57    123.09 o 
  -3   0  11      886.65      801.58     63.20 o 
  -2   0  11      428.78      480.39     28.71 o 
  -1   0  11      787.99      635.32     46.03 o 
   0   0  11        1.06       -6.43     11.29 o 
   1   0  11      115.28       69.04     17.03 o 
   2   0  11     2129.92     2016.23     60.12 o 
   3   0  11     1950.75     1750.62     71.12 o 
   4   0  11     1080.31     1016.71     45.52 o 
   5   0  11      368.62      401.12     33.83 o 
   6   0  11       58.74       44.40     22.23 o 
   7   0  11      140.93      138.67     26.54 o 
   8   0  11      163.39      117.13     53.97 o 
   9   0  11        7.49        4.34     30.50 o 
  10   0  11        0.22       37.37     34.08 o 
 -16   1  11        8.03      -16.55     38.89 o 
 -15   1  11        7.14        3.61     22.42 o 
 -14   1  11        4.04        6.77     20.67 o 
 -13   1  11      143.98      151.34     27.72 o 
 -12   1  11      343.83      333.30     33.34 o 
 -11   1  11     1099.45     1223.82     77.35 o 
 -10   1  11      506.91      516.42     35.46 o 
  -9   1  11      333.43      370.09     38.40 o 
  -8   1  11     1537.47     1738.29     55.31 o 
  -7   1  11      113.54      130.98     19.60 o 
  -6   1  11      568.67      520.86     30.92 o 
  -5   1  11      190.43      228.05     40.39 o 
  -4   1  11      415.73      409.04     27.00 o 
  -3   1  11       93.67      113.73     17.32 o 
  -2   1  11     2336.41     2329.33     59.49 o 
  -1   1  11     1289.91     1246.17     44.15 o 
   0   1  11     1774.51     1642.10     74.72 o 
   1   1  11     1044.45     1034.14     42.52 o 
   2   1  11     2278.96     2262.12     64.34 o 
   3   1  11       14.75        8.16     15.86 o 
   4   1  11       10.08        3.54     18.68 o 
   5   1  11       10.80        8.62     30.22 o 
   6   1  11      461.65      486.62     37.81 o 
   7   1  11      143.46      157.80     70.02 o 
   8   1  11      234.23      264.70     49.22 o 
   9   1  11      285.06      230.90     50.62 o 
 -16   2  11      450.01      585.04     73.13 o 
 -15   2  11      148.83      127.12     45.58 o 
 -14   2  11      291.95      233.22     66.38 o 
 -13   2  11      159.07      164.67     27.59 o 
 -12   2  11      131.11       94.69     39.51 o 
 -11   2  11       89.06      102.91     25.57 o 
 -10   2  11      492.20      515.15     35.31 o 
  -9   2  11       33.59       26.08     15.87 o 
  -8   2  11     1479.24     1441.54     41.52 o 
  -7   2  11      871.08      856.95     31.30 o 
  -6   2  11       62.87       78.06     13.15 o 
  -5   2  11     4440.24     4215.16     66.39 o 
  -4   2  11     5816.39     5343.05    180.36 o 
  -3   2  11      326.03      352.06     19.51 o 
  -2   2  11     9550.70     8926.74    104.52 o 
  -1   2  11       34.36       69.23     24.25 o 
   0   2  11       75.97      103.32     18.17 o 
   1   2  11       52.49       63.78     22.36 o 
   2   2  11     1201.23     1279.00     48.21 o 
   3   2  11     1465.12     1504.66     54.32 o 
   4   2  11      147.48      136.64     24.87 o 
   5   2  11     1104.46     1073.47     49.64 o 
   6   2  11     1285.27     1260.83    122.53 o 
   7   2  11      373.76      411.78     59.32 o 
   8   2  11      188.67      161.12     45.50 o 
   9   2  11        7.11       -2.98     34.69 o 
 -16   3  11      127.36      149.78     53.09 o 
 -15   3  11       98.90       63.69     41.92 o 
 -14   3  11       24.33       11.44     35.60 o 
 -13   3  11      104.43      123.10     24.59 o 
 -12   3  11      417.17      436.81     54.80 o 
 -11   3  11      152.38      167.39     24.99 o 
 -10   3  11        2.60      -15.61     18.92 o 
  -9   3  11     1623.95     1697.72     48.90 o 
  -8   3  11     4720.00     4701.49    106.26 o 
  -7   3  11     5293.46     5212.14     80.50 o 
  -6   3  11     1796.52     1881.52     44.01 o 
  -5   3  11     3156.24     3002.18     55.36 o 
  -4   3  11     1017.06      947.94     31.27 o 
  -3   3  11       56.86       73.96     12.10 o 
  -2   3  11     1675.18     1569.11     36.13 o 
  -1   3  11      460.00      514.47     31.54 o 
   0   3  11     2212.00     2284.29     61.72 o 
   1   3  11     1992.71     1924.83     76.70 o 
   2   3  11      479.54      554.67     94.99 o 
   3   3  11       20.00       11.08     16.57 o 
   4   3  11      471.61      440.70     34.04 o 
   5   3  11      353.14      419.64     56.47 o 
   6   3  11       24.11       -6.66     28.34 o 
   7   3  11        9.51      -28.70     29.98 o 
   8   3  11      192.97      268.08     55.27 o 
 -16   4  11       24.43       17.11     43.87 o 
 -15   4  11      122.42      114.09     46.63 o 
 -14   4  11      679.23      493.50     67.67 o 
 -12   4  11     1270.81     1268.26     93.42 o 
 -11   4  11      248.25      301.47     29.03 o 
 -10   4  11      256.68      262.30     22.66 o 
  -9   4  11     1313.98     1435.91     42.54 o 
  -8   4  11     1046.21     1167.44     37.40 o 
  -7   4  11       12.16       40.16     15.93 o 
  -6   4  11     2298.52     2332.70     55.81 o 
  -5   4  11     5180.80     5458.45    129.01 o 
  -4   4  11      352.58      375.24     29.50 o 
  -3   4  11      616.22      622.21     25.51 o 
  -2   4  11     1230.10     1266.04     34.31 o 
  -1   4  11     2716.47     2810.00     68.71 o 
   0   4  11     2073.30     1948.26     57.43 o 
   1   4  11     1155.98     1139.27     46.21 o 
   2   4  11       54.23       10.39     20.80 o 
   3   4  11      277.87      202.93     41.85 o 
   4   4  11      188.87      170.10     41.91 o 
   5   4  11        1.22        6.23     31.50 o 
   6   4  11      356.38      360.21     57.88 o 
   7   4  11      333.29      344.09     57.98 o 
   8   4  11      242.00      251.27     58.28 o 
 -16   5  11      169.45      183.03     53.49 o 
 -15   5  11      352.85      478.58     68.94 o 
 -14   5  11      198.78      160.57     32.17 o 
 -13   5  11        0.73       19.51     22.87 o 
 -12   5  11        0.14       33.13     22.04 o 
 -11   5  11       33.86       24.35     15.23 o 
 -10   5  11       44.55       35.36     14.58 o 
  -9   5  11      151.74      121.16     17.54 o 
  -8   5  11     1120.29     1062.74     35.98 o 
  -7   5  11     1922.94     1806.31     45.41 o 
  -6   5  11      764.04      720.24     30.27 o 
  -5   5  11      996.94      983.84     33.60 o 
  -4   5  11      554.35      518.39     25.72 o 
  -3   5  11      260.81      302.31     20.57 o 
  -2   5  11       65.26       44.44     17.68 o 
  -1   5  11       13.21      -18.52     12.34 o 
   0   5  11       26.19       38.28     17.19 o 
   1   5  11       86.13       95.27     20.63 o 
   2   5  11      200.94      272.40     45.55 o 
   3   5  11      296.63      321.14     50.16 o 
   4   5  11     1625.34     1677.34     98.19 o 
   5   5  11      272.39      222.22     48.86 o 
   6   5  11       40.37       40.81     36.75 o 
   7   5  11      167.71       94.89     44.51 o 
 -16   6  11       19.70       87.18     51.79 o 
 -15   6  11       24.74       51.27     28.79 o 
 -14   6  11      171.33      201.33     36.05 o 
 -13   6  11       30.44       38.47     24.55 o 
 -12   6  11     1298.85     1329.85     85.20 o 
 -11   6  11     1059.07     1029.95    179.69 o 
 -10   6  11     1145.71     1158.29     47.21 o 
  -9   6  11     1916.72     2060.27     51.03 o 
  -8   6  11      276.79      269.89     21.87 o 
  -7   6  11      311.84      292.67     23.30 o 
  -6   6  11      260.37      256.52     30.39 o 
  -5   6  11       98.57       98.39     16.27 o 
  -4   6  11       31.30       51.82     14.73 o 
  -3   6  11      454.10      498.85     31.16 o 
  -2   6  11     1252.02     1443.48     45.06 o 
  -1   6  11        1.96       14.39     15.71 o 
   0   6  11      457.31      485.11     33.85 o 
   1   6  11      763.79      756.46     63.66 o 
   2   6  11     2228.73     1980.16    101.49 o 
   3   6  11      417.31      456.85     58.93 o 
   4   6  11        3.38       -2.99     29.00 o 
   5   6  11       38.80       24.01     33.46 o 
   6   6  11       60.30       20.85     34.70 o 
   7   6  11       17.41      -27.98     29.02 o 
 -16   7  11       93.52       78.01     32.66 o 
 -15   7  11      336.99      335.25     71.27 o 
 -14   7  11      123.91       49.74     28.31 o 
 -13   7  11     2400.49     2316.14    115.08 o 
 -12   7  11       36.35       54.33     24.18 o 
 -11   7  11       89.70      138.37     28.25 o 
 -10   7  11       27.95       -0.57     24.07 o 
  -9   7  11        7.74        0.32     19.31 o 
  -8   7  11      180.53      201.04     25.81 o 
  -7   7  11      834.11      822.00     37.65 o 
  -6   7  11     1358.15     1249.89     38.98 o 
  -5   7  11      206.85      174.07     19.37 o 
  -4   7  11      826.65      756.61     38.38 o 
  -3   7  11     1593.89     1632.52     44.44 o 
  -2   7  11      473.64      526.15     44.58 o 
  -1   7  11      327.06      406.14     49.27 o 
   0   7  11        9.82      -33.47     27.66 o 
   1   7  11       86.92       55.91     36.14 o 
   2   7  11       80.97       51.13     34.19 o 
   3   7  11     1352.63     1353.20     90.85 o 
   4   7  11      821.31      638.35     72.06 o 
   5   7  11      112.31      188.51     48.57 o 
   6   7  11      375.20      390.51     64.65 o 
 -15   8  11      263.10      186.86     37.37 o
[truncated: 187,252 more chars]
